# Supplementary material for: A globally diverse reference alignment and panel for imputation of mitochondrial DNA variants
Source: BMC Bioinformatics. 2021 Sep 1;22:417. doi: 10.1186/s12859-021-04337-8 (PMC8409003; doi:10.1186/s12859-021-04337-8)
Supplement: Supplementary file 2 — Additional file 2. Supplementary tables. Includes sequence IDs, geographic provenance data, haplogroup assignment summaries, and statistical test results. [file 12859_2021_4337_MOESM2_ESM.xlsx]

## Sheet: Supp.Table1
Supplementary Table 1. Sequences included in the Reference Panel alignment (as of 2018-07-18). The second and third columns are the country and region associated with the GenBank metadata. The fourth column is the identified macro-haplogroup. The fifth column indicates if the sequence passed quality control.
Sequence	Country	Region	HaploGrep Haplogroup	HaploGrep Macrohaplogroup	Passed QC?
NC_012920.1	United Kingdom	Great Britain	H2a2a1	H	TRUE
AB055387.1	NA	NA	B5b1a2	B	FALSE
AB626609.1	NA	NA	X2e2b	X	TRUE
AB626610.1	NA	NA	H3u1	H	TRUE
AF346963.1	Australia	NA	S1	S	TRUE
AF346964.1	Australia	NA	S2	S	TRUE
AF346965.1	Australia	NA	M42a	M	TRUE
AF346966.1	NA	NA	G3b1	G	TRUE
AF346967.1	NA	NA	L3e3b2	L3	TRUE
AF346968.1	NA	NA	L1c1a1a1a	L1	TRUE
AF346969.1	NA	NA	L1c1a2b	L1	TRUE
AF346970.1	NA	NA	C4b3b	C	TRUE
AF346971.1	NA	NA	A2b1	A	TRUE
AF346972.1	China	NA	M9a1a1a	M	TRUE
AF346973.1	China	NA	F4a1b	F	TRUE
AF346974.1	NA	NA	H5	H	TRUE
AF346975.1	NA	NA	H5a1a	H	TRUE
AF346976.1	NA	NA	L2a1i1	L2	TRUE
AF346977.1	NA	NA	L2a1a2	L2	TRUE
AF346978.1	NA	NA	HV0+195	H	TRUE
AF346979.1	NA	NA	C4a2a1b	C	TRUE
AF346980.1	NA	NA	L3e1e1	L3	TRUE
AF346981.1	NA	NA	H1r	H	TRUE
AF346982.1	NA	NA	T2e	T	TRUE
AF346983.1	NA	NA	J1c4	J	TRUE
AF346984.1	NA	NA	D1a2	D	TRUE
AF346985.1	NA	NA	L0a1a2	L0	TRUE
AF346986.1	NA	NA	L1b1a3	L1	TRUE
AF346987.1	NA	NA	L1c1d1	L1	TRUE
AF346988.1	NA	NA	U5b3a1a	U	TRUE
AF346989.1	NA	NA	D4b2b1	D	TRUE
AF346990.1	NA	NA	D4a1	D	TRUE
AF346991.1	NA	NA	C4b1	C	TRUE
AF346992.1	NA	NA	L1c2a1a	L1	TRUE
AF346993.1	NA	NA	B4a1b1a	B	FALSE
AF346994.1	NA	NA	L3e2b7	L3	TRUE
AF346995.1	NA	NA	L2c3a	L2	TRUE
AF346996.1	NA	NA	L1c1a2b	L1	TRUE
AF346997.1	NA	NA	L1c1a1a1a	L1	TRUE
AF346998.1	NA	NA	L0a2b	L0	FALSE
AF346999.1	NA	NA	L0a2b	L0	FALSE
AF347000.1	NA	NA	L3h1a2a1	L3	TRUE
AF347001.1	NA	NA	B2a5	B	FALSE
AF347002.1	NA	NA	P1	P	TRUE
AF347003.1	NA	NA	Q1	Q	TRUE
AF347004.1	NA	NA	P1+152	P	TRUE
AF347005.1	NA	NA	P1d1	P	TRUE
AF347006.1	NA	NA	V7a1	V	TRUE
AF347007.1	NA	NA	B4a1a1+152	B	FALSE
AF347008.1	NA	NA	L0k1a1a	L0	TRUE
AF347009.1	NA	NA	L0k1a1c	L0	TRUE
AF347010.1	NA	NA	D2a1b	D	TRUE
AF347011.1	NA	NA	B4c2a	B	FALSE
AF347012.1	NA	NA	C1d1	C	TRUE
AF347013.1	NA	NA	C1d1	C	TRUE
AF347014.1	NA	NA	L3d1a1a	L3	TRUE
AF347015.1	NA	NA	L3e2b1a1	L3	TRUE
AF381981.1	Mauritania	NA	L2c1a	L2	TRUE
AF381982.1	Mauritania	NA	U3a1c	U	TRUE
AF381983.1	Mauritania	NA	U3a	U	TRUE
AF381984.2	Mauritania	NA	M1a2a	M	TRUE
AF381985.1	Mauritania	NA	T	T	TRUE
AF381986.2	Mauritania	NA	X2b2	X	TRUE
AF381987.1	Mauritania	NA	J1b2	J	TRUE
AF381988.1	Mauritania	NA	L0a1b1	L0	TRUE
AF381989.1	Mauritania	NA	U5b1b1+152	U	TRUE
AF381990.1	Mauritania	NA	V25	V	TRUE
AF381991.1	Mauritania	NA	L3b1a	L3	TRUE
AF381992.2	Mauritania	NA	L1c3a	L1	TRUE
AF381993.1	Mauritania	NA	H1	H	TRUE
AF381994.2	Mauritania	NA	L1b1a5	L1	TRUE
AF381995.1	Mauritania	NA	U2e	U	TRUE
AF381996.2	Mauritania	NA	M1b1	M	TRUE
AF381997.1	Mauritania	NA	H+73	H	TRUE
AF381998.1	Mauritania	NA	L3d3b	L3	TRUE
AF381999.2	Mauritania	NA	N1b1a	N	TRUE
AF382000.1	Mauritania	NA	U2d2	U	TRUE
AF382001.1	Mauritania	NA	J1d1b	J	TRUE
AF382002.1	Mauritania	NA	H100	H	TRUE
AF382003.2	Mauritania	NA	W1	W	TRUE
AF382004.1	Mauritania	NA	U2e1c1	U	TRUE
AF382005.1	Mauritania	NA	K1b2b	K	TRUE
AF382006.1	Mauritania	NA	T1a1	T	TRUE
AF382007.2	NA	NA	I5a	I	FALSE
AF382008.3	Mauritania	NA	U6a7a2	U	TRUE
AF382009.2	Mauritania	NA	C1b2	C	TRUE
AF382010.2	Mauritania	NA	A2q	A	TRUE
AF382011.1	Mauritania	NA	U7b	U	TRUE
AF382012.1	Mauritania	NA	M7c1	M	TRUE
AF382013.1	Mauritania	NA	M30c	M	TRUE
AJ842744.1	NA	NA	B4a1a3a1a	B	FALSE
AJ842745.1	NA	NA	B4a1a2	B	FALSE
AJ842746.1	NA	NA	B4a1a	B	FALSE
AJ842747.1	NA	NA	B4a1a4	B	FALSE
AJ842748.1	NA	NA	B4a1a2	B	FALSE
AJ842749.1	NA	NA	B4a1a	B	FALSE
AJ842750.1	NA	NA	B4a2a3	B	FALSE
AJ842751.1	NA	NA	B4a2a1	B	FALSE
AM263177.1	NA	NA	H6a1a1	H	TRUE
AM263178.1	NA	NA	H21	H	TRUE
AM263179.1	NA	NA	H2a4	H	TRUE
AM263180.1	NA	NA	H2a3	H	TRUE
AM263181.1	NA	NA	H2a4	H	TRUE
AM263182.1	NA	NA	H14b	H	TRUE
AM263183.1	NA	NA	H14a	H	TRUE
AM263184.1	NA	NA	H4b	H	TRUE
AM263185.1	NA	NA	H4b	H	TRUE
AM263186.1	NA	NA	H13a1a2	H	TRUE
AM263187.1	NA	NA	H13a1d	H	TRUE
AM263188.1	NA	NA	H13b	H	TRUE
AM263189.1	NA	NA	H13a2b1	H	TRUE
AM263190.1	NA	NA	H13a2c1	H	TRUE
AM263191.1	NA	NA	H13a1a1c	H	TRUE
AM711903.1	NA	NA	L0a2b	L0	FALSE
AM711904.1	NA	NA	L0d1c1a1a	L0	TRUE
AP008249.1	Japan	NA	M7a1a1a	M	TRUE
AP008250.1	Japan	NA	D5a1	D	TRUE
AP008251.1	Japan	NA	D4c1b	D	TRUE
AP008252.1	Japan	NA	D4c1a	D	TRUE
AP008253.1	Japan	NA	D4b2a2	D	TRUE
AP008254.1	Japan	NA	D4b1b1	D	TRUE
AP008255.1	Japan	NA	D4a1b	D	TRUE
AP008256.1	Japan	NA	D4b2a2	D	TRUE
AP008257.1	NA	NA	B4a2b1a	B	FALSE
AP008258.1	Japan	NA	D5a2a1	D	TRUE
AP008259.1	Japan	NA	D5a2a1a2	D	TRUE
AP008260.1	Japan	NA	D5b1b2	D	TRUE
AP008261.1	Japan	NA	N9a1	N	TRUE
AP008262.1	NA	NA	B4f1	B	FALSE
AP008263.1	NA	NA	B5a2a1b	B	FALSE
AP008264.1	Japan	NA	D4b2b1	D	TRUE
AP008265.1	Japan	NA	A5a	A	TRUE
AP008266.1	Japan	NA	M7a1b1	M	TRUE
AP008267.1	Japan	NA	D4g2a1a	D	TRUE
AP008268.1	Japan	NA	D4e2	D	TRUE
AP008269.1	NA	NA	R+16189	R	FALSE
AP008270.1	Japan	NA	M7b1a1a1	M	TRUE
AP008271.1	Japan	NA	D5a1a1	D	TRUE
AP008272.1	Japan	NA	D4g1a	D	TRUE
AP008273.1	NA	NA	B5b1a2	B	FALSE
AP008274.1	Japan	NA	M7a1a	M	TRUE
AP008275.1	Japan	NA	D4e1a1	D	TRUE
AP008276.1	Japan	NA	A5a1a1	A	TRUE
AP008277.1	Japan	NA	D4b2a2a	D	TRUE
AP008278.1	Japan	NA	D4j	D	TRUE
AP008279.1	Japan	NA	F1a1b	F	TRUE
AP008280.1	Japan	NA	M7a1a5	M	TRUE
AP008281.1	NA	NA	B4c1a1b	B	FALSE
AP008282.1	Japan	NA	M7b1a1a1	M	TRUE
AP008283.1	Japan	NA	D5b1b	D	TRUE
AP008284.1	NA	NA	B5b1	B	FALSE
AP008285.1	Japan	NA	D4c1a	D	TRUE
AP008286.1	Japan	NA	D4b2a1	D	TRUE
AP008287.1	Japan	NA	D4b2a2a1	D	TRUE
AP008288.1	NA	NA	B5b1a2	B	FALSE
AP008289.1	Japan	NA	D5b2	D	TRUE
AP008290.1	Japan	NA	A5a1a1a	A	TRUE
AP008291.1	Japan	NA	D4c1a	D	TRUE
AP008292.1	Japan	NA	D4b2b1+146	D	TRUE
AP008293.1	Japan	NA	D4b2b1	D	TRUE
AP008294.1	Japan	NA	G2a1c1	G	TRUE
AP008295.1	Japan	NA	M7a1a	M	TRUE
AP008296.1	Japan	NA	D4a1b1	D	TRUE
AP008297.1	Japan	NA	M7b1a1a1	M	TRUE
AP008298.1	NA	NA	B4c1a1a1	B	FALSE
AP008299.1	Japan	NA	M7b1a1a1	M	TRUE
AP008300.1	Japan	NA	D4b2b1	D	TRUE
AP008301.1	Japan	NA	G2a5	G	TRUE
AP008302.1	Japan	NA	D4b2b1b	D	TRUE
AP008303.1	Japan	NA	D4b2a2a2	D	TRUE
AP008304.1	Japan	NA	G2a1d1a	G	TRUE
AP008305.1	Japan	NA	Z4a1a1	Z	TRUE
AP008306.1	Japan	NA	F1b1a1a1	F	TRUE
AP008307.1	Japan	NA	A7	A	TRUE
AP008308.1	NA	NA	D4b2b2a1	D	FALSE
AP008309.1	Japan	NA	D4e2c	D	TRUE
AP008310.1	Japan	NA	M7b1a1a1	M	TRUE
AP008311.1	Japan	NA	C1a	C	TRUE
AP008312.1	Japan	NA	D4a1c	D	TRUE
AP008313.1	Japan	NA	G2a1d1a	G	TRUE
AP008314.1	Japan	NA	D4a1b	D	TRUE
AP008315.1	Japan	NA	D5a1	D	TRUE
AP008316.1	Japan	NA	M7a1a2	M	TRUE
AP008317.1	Japan	NA	N9a2a	N	TRUE
AP008318.1	Japan	NA	D4a1b	D	TRUE
AP008319.1	Japan	NA	G2a1c1	G	TRUE
AP008320.1	Japan	NA	D4a1	D	TRUE
AP008321.1	Japan	NA	D4m1	D	TRUE
AP008322.1	Japan	NA	A5a	A	TRUE
AP008323.1	NA	NA	B5b2a1	B	FALSE
AP008324.1	Japan	NA	A5a1a1	A	TRUE
AP008325.1	NA	NA	B4b1a1	B	FALSE
AP008326.1	Japan	NA	D4b2b1	D	TRUE
AP008327.1	Japan	NA	M7a1a7	M	TRUE
AP008328.1	Japan	NA	F1d1	F	TRUE
AP008329.1	Japan	NA	D4c1a	D	TRUE
AP008330.1	Japan	NA	M7b1a1a1	M	TRUE
AP008331.1	Japan	NA	D4b2b3	D	TRUE
AP008332.1	Japan	NA	D4b1a1a	D	TRUE
AP008333.1	Japan	NA	D4b2b1b	D	TRUE
AP008334.1	Japan	NA	D4a1b1	D	TRUE
AP008335.1	NA	NA	B4b1a1	B	FALSE
AP008336.1	Japan	NA	M7c1a2a1	M	TRUE
AP008337.1	Japan	NA	D4a1	D	TRUE
AP008338.1	Japan	NA	F1a1b	F	TRUE
AP008339.1	Japan	NA	D4b2b1	D	TRUE
AP008340.1	Japan	NA	A5a2	A	TRUE
AP008341.1	Japan	NA	M7b1a1a1a	M	TRUE
AP008342.1	Japan	NA	G1a1a	G	TRUE
AP008343.1	Japan	NA	A5a1a	A	TRUE
AP008344.1	Japan	NA	D4b2b1	D	TRUE
AP008345.1	Japan	NA	D5b1b1	D	TRUE
AP008346.1	NA	NA	B4b1a1c	B	FALSE
AP008347.1	Japan	NA	F1a1b	F	TRUE
AP008348.1	Japan	NA	D4c2c	D	TRUE
AP008349.1	Japan	NA	A5a1a1	A	TRUE
AP008350.1	Japan	NA	M7b1a1a1	M	TRUE
AP008351.1	Japan	NA	M7a1a	M	TRUE
AP008352.1	Japan	NA	D4e2b	D	TRUE
AP008353.1	Japan	NA	M9a1a1c1a	M	TRUE
AP008354.1	Japan	NA	M7b1a1a1a	M	TRUE
AP008355.1	NA	NA	B4b1a1	B	FALSE
AP008356.1	Japan	NA	D4e2	D	TRUE
AP008357.1	Japan	NA	D4g1c	D	TRUE
AP008358.1	Japan	NA	G2a1d1a	G	TRUE
AP008359.1	Japan	NA	M7b1a1a1	M	TRUE
AP008360.1	Japan	NA	G1a1a	G	TRUE
AP008361.1	Japan	NA	D4b2b1+146	D	TRUE
AP008362.1	Japan	NA	F1b1a1a	F	TRUE
AP008363.1	Japan	NA	A5a1a1	A	TRUE
AP008364.1	Japan	NA	A5b1a	A	TRUE
AP008365.1	Japan	NA	M7b1a1a1	M	TRUE
AP008366.1	Japan	NA	D4a1b	D	TRUE
AP008367.1	Japan	NA	M7a1a4	M	TRUE
AP008368.1	Japan	NA	D4c1a	D	TRUE
AP008369.1	Japan	NA	D4a1b1	D	TRUE
AP008370.1	Japan	NA	M13a1a	M	TRUE
AP008371.1	NA	NA	B5b2a2	B	FALSE
AP008372.1	Japan	NA	M7a1a3	M	TRUE
AP008373.1	Japan	NA	M8a2b	M	TRUE
AP008374.1	Japan	NA	G1a1a	G	TRUE
AP008375.1	Japan	NA	D5b1b	D	TRUE
AP008376.1	Japan	NA	M7a1a3	M	TRUE
AP008377.1	Japan	NA	G1a1a	G	TRUE
AP008378.1	Japan	NA	M9a1a1b	M	TRUE
AP008379.1	Japan	NA	G1a1a	G	TRUE
AP008380.1	Japan	NA	D4e2	D	TRUE
AP008381.1	Japan	NA	Z2	Z	TRUE
AP008382.1	Japan	NA	D4b1b1a	D	TRUE
AP008383.1	Japan	NA	D4e2	D	TRUE
AP008384.1	NA	NA	B4a4	B	FALSE
AP008385.1	Japan	NA	N9a4b	N	TRUE
AP008386.1	Japan	NA	G2a1c	G	TRUE
AP008387.1	Japan	NA	M7a1b1	M	TRUE
AP008388.1	Japan	NA	D4b2b3	D	TRUE
AP008389.1	Japan	NA	G1a1a	G	TRUE
AP008390.1	Japan	NA	D4k	D	TRUE
AP008391.1	Japan	NA	D4k	D	TRUE
AP008392.1	Japan	NA	D4b2b1	D	TRUE
AP008393.1	NA	NA	B4c1b1a	B	FALSE
AP008394.1	Japan	NA	M7a+16324	M	TRUE
AP008395.1	Japan	NA	D4a1c	D	TRUE
AP008396.1	Japan	NA	A5a1a1b	A	TRUE
AP008397.1	Japan	NA	D4o1a	D	TRUE
AP008398.1	Japan	NA	D4a1a1a	D	TRUE
AP008399.1	Japan	NA	D4a1a1a	D	TRUE
AP008400.1	Japan	NA	N9a7	N	TRUE
AP008401.1	Japan	NA	G2a1c1	G	TRUE
AP008402.1	Japan	NA	M7a1a	M	TRUE
AP008403.1	NA	NA	B5b2a2a1	B	FALSE
AP008404.1	Japan	NA	M7a1a2	M	TRUE
AP008405.1	Japan	NA	M7a1a9	M	TRUE
AP008406.1	Japan	NA	N9a2a	N	TRUE
AP008407.1	Japan	NA	D5a2a1a2	D	TRUE
AP008408.1	Japan	NA	D4g2b1a	D	TRUE
AP008409.1	Japan	NA	D5a1a1	D	TRUE
AP008410.1	Japan	NA	D4b1b1a	D	TRUE
AP008411.1	Japan	NA	D4b2b1+146	D	TRUE
AP008412.1	NA	NA	B4a1c3a	B	FALSE
AP008413.1	Japan	NA	D4b1a1a	D	TRUE
AP008414.1	Japan	NA	N9a2	N	TRUE
AP008415.1	NA	NA	B4a1b1a	B	FALSE
AP008416.1	Japan	NA	D4h1a1	D	TRUE
AP008417.1	Japan	NA	G1a1a1	G	TRUE
AP008418.1	Japan	NA	D4c1a	D	TRUE
AP008419.1	Japan	NA	Z2	Z	TRUE
AP008420.1	Japan	NA	N9a2d	N	TRUE
AP008421.1	Japan	NA	F1b1a1a	F	TRUE
AP008422.1	Japan	NA	D4g2a	D	TRUE
AP008423.1	NA	NA	B4c1c1	B	FALSE
AP008424.1	Japan	NA	D4p1	D	TRUE
AP008425.1	NA	NA	B4c1c1	B	FALSE
AP008426.1	Japan	NA	Z2	Z	TRUE
AP008427.1	Japan	NA	G2a1d1	G	TRUE
AP008428.1	Japan	NA	D4i1	D	TRUE
AP008429.1	Japan	NA	M7b1a1a1b	M	TRUE
AP008430.1	Japan	NA	N9a2a	N	TRUE
AP008431.1	Japan	NA	D4c1a1	D	TRUE
AP008432.1	Japan	NA	D4m1	D	TRUE
AP008433.1	Japan	NA	A5a1a1	A	TRUE
AP008434.1	Japan	NA	D4b2a	D	TRUE
AP008435.1	Japan	NA	M8a2b	M	TRUE
AP008436.1	NA	NA	B4e	B	FALSE
AP008437.1	Japan	NA	D5a1a1	D	TRUE
AP008438.1	Japan	NA	D4b2a2a1	D	TRUE
AP008439.1	Japan	NA	M7a1a	M	TRUE
AP008440.1	Japan	NA	D4b1b1a	D	TRUE
AP008441.1	Japan	NA	F2a	F	TRUE
AP008442.1	Japan	NA	G1a3	G	TRUE
AP008443.1	Japan	NA	N9a2a	N	TRUE
AP008444.1	Japan	NA	D4a1	D	TRUE
AP008445.1	Japan	NA	G2a1c	G	TRUE
AP008446.1	Japan	NA	F1b1d	F	TRUE
AP008447.1	Japan	NA	D4g2a1a	D	TRUE
AP008448.1	Japan	NA	G2a1b	G	TRUE
AP008449.1	Japan	NA	D4a1c	D	TRUE
AP008450.1	NA	NA	B4c1c1	B	FALSE
AP008451.1	NA	NA	B5a2a1b	B	FALSE
AP008452.1	Japan	NA	G2a1c	G	TRUE
AP008453.1	Japan	NA	D4c1a1	D	TRUE
AP008454.1	Japan	NA	G1a1a	G	TRUE
AP008455.1	Japan	NA	M7b1a1a1	M	TRUE
AP008456.1	Japan	NA	N9a2a2	N	TRUE
AP008457.1	Japan	NA	D4b2b2a1	D	TRUE
AP008458.1	Japan	NA	D4f1	D	TRUE
AP008459.1	Japan	NA	A25	A	TRUE
AP008460.1	Japan	NA	D5a2a1a1a	D	TRUE
AP008461.1	Japan	NA	A5c1	A	TRUE
AP008462.1	Japan	NA	D4g1	D	TRUE
AP008463.1	Japan	NA	D4b2a2a	D	TRUE
AP008464.1	Japan	NA	N9b1a	N	TRUE
AP008465.1	NA	NA	B5b2c1	B	FALSE
AP008466.1	Japan	NA	M7a1a9	M	TRUE
AP008467.1	Japan	NA	D4b2b1a	D	TRUE
AP008468.1	Japan	NA	D4e2a	D	TRUE
AP008469.1	Japan	NA	M7b1a1a1	M	TRUE
AP008470.1	NA	NA	B4c1a1a2	B	FALSE
AP008471.1	Japan	NA	A5a1a1	A	TRUE
AP008472.1	NA	NA	B4c1b+16335	B	FALSE
AP008473.1	Japan	NA	F1b1a1a1a	F	TRUE
AP008474.1	Japan	NA	N9b3	N	TRUE
AP008475.1	Japan	NA	F1a1c2	F	TRUE
AP008476.1	Japan	NA	D4b1b1a1	D	TRUE
AP008477.1	Japan	NA	D4b2b1	D	TRUE
AP008478.1	Japan	NA	F1b1a1a1a	F	TRUE
AP008479.1	Japan	NA	D4a2a	D	TRUE
AP008480.1	Japan	NA	D4b2b1	D	TRUE
AP008481.1	Japan	NA	D4n	D	TRUE
AP008482.1	NA	NA	B4c1a1a	B	FALSE
AP008483.1	Japan	NA	M7a1a6a	M	TRUE
AP008484.1	Japan	NA	G2a1d1a	G	TRUE
AP008485.1	Japan	NA	M7b1a1a1c	M	TRUE
AP008486.1	Japan	NA	D5a2a1a	D	TRUE
AP008487.1	Japan	NA	D4b1a1a	D	TRUE
AP008488.1	NA	NA	B5b2a1	B	FALSE
AP008489.1	Japan	NA	D4b1b1a1	D	TRUE
AP008490.1	Japan	NA	F1b1a1a2	F	TRUE
AP008491.1	NA	NA	B5b2a2a1	B	FALSE
AP008492.1	NA	NA	B4d4	B	FALSE
AP008493.1	Japan	NA	D4e2	D	TRUE
AP008494.1	Japan	NA	D4c1b1	D	TRUE
AP008495.1	Japan	NA	M13a1a	M	TRUE
AP008496.1	Japan	NA	D4j	D	TRUE
AP008497.1	Japan	NA	D4a1h	D	TRUE
AP008498.1	Japan	NA	F1b1a	F	TRUE
AP008499.1	Japan	NA	D4b2b2a1	D	TRUE
AP008500.1	Japan	NA	G1a3	G	TRUE
AP008501.1	Japan	NA	D4a1d	D	TRUE
AP008502.1	Japan	NA	D4b2a1	D	TRUE
AP008503.1	Japan	NA	M7a1a4a	M	TRUE
AP008504.1	Japan	NA	N9b1a	N	TRUE
AP008505.1	Japan	NA	G2a1c	G	TRUE
AP008506.1	Japan	NA	D4b2b1	D	TRUE
AP008507.1	Japan	NA	M7a1a2	M	TRUE
AP008508.1	Japan	NA	F1e1a	F	TRUE
AP008509.1	Japan	NA	M7a1a8	M	TRUE
AP008510.1	Japan	NA	A5a1a1	A	TRUE
AP008511.1	Japan	NA	G1a1a	G	TRUE
AP008512.1	NA	NA	B4b1a1a	B	FALSE
AP008513.1	Japan	NA	N9a2a	N	TRUE
AP008514.1	Japan	NA	M7b1a1a1	M	TRUE
AP008515.1	Japan	NA	G2a1+16189	G	TRUE
AP008516.1	NA	NA	B4c1a1a1a	B	FALSE
AP008517.1	Japan	NA	M7a1a7	M	TRUE
AP008518.1	NA	NA	B5b1a2a	B	FALSE
AP008519.1	Japan	NA	D5c1a	D	TRUE
AP008520.1	Japan	NA	D4b2b1a	D	TRUE
AP008521.1	NA	NA	B4a1c3b	B	FALSE
AP008522.1	Japan	NA	N9a2a	N	TRUE
AP008523.1	Japan	NA	D4b2b1a	D	TRUE
AP008524.1	Japan	NA	D4h1a1	D	TRUE
AP008525.1	Japan	NA	N9a5	N	TRUE
AP008526.1	Japan	NA	D4b2b1a	D	TRUE
AP008527.1	Japan	NA	D4h1a1	D	TRUE
AP008528.1	Japan	NA	G2a1e	G	TRUE
AP008529.1	Japan	NA	N9b1c1	N	TRUE
AP008530.1	Japan	NA	D4e2d	D	TRUE
AP008531.1	Japan	NA	M8a2+152	M	TRUE
AP008532.1	Japan	NA	A5a1a1b	A	TRUE
AP008533.1	Japan	NA	D4c1b1	D	TRUE
AP008534.1	Japan	NA	Y1b1a	Y	TRUE
AP008535.1	Japan	NA	G2a1b	G	TRUE
AP008536.1	Japan	NA	D5a2a1a1a	D	TRUE
AP008537.1	Japan	NA	G1a1a	G	TRUE
AP008538.1	Japan	NA	A5a1a2a	A	TRUE
AP008539.1	Japan	NA	D4g1	D	TRUE
AP008540.1	NA	NA	B4c1a1a	B	FALSE
AP008541.1	Japan	NA	M7b1a1a1	M	TRUE
AP008542.1	Japan	NA	D4g1b	D	TRUE
AP008543.1	Japan	NA	D4c1b1	D	TRUE
AP008544.1	Japan	NA	D4g1a	D	TRUE
AP008545.1	Japan	NA	D4h1a1	D	TRUE
AP008546.1	NA	NA	B5b2a1	B	FALSE
AP008547.1	Japan	NA	A5a1a1	A	TRUE
AP008548.1	Japan	NA	M7a1a1	M	TRUE
AP008549.1	Japan	NA	D4b2b1	D	TRUE
AP008550.1	NA	NA	B4b1b	B	FALSE
AP008551.1	Japan	NA	D4h1b	D	TRUE
AP008552.1	NA	NA	B5a2a1b	B	FALSE
AP008553.1	Japan	NA	Z5	Z	TRUE
AP008554.1	Japan	NA	N9a2c	N	TRUE
AP008555.1	Japan	NA	M7b1a1a1	M	TRUE
AP008556.1	Japan	NA	N9b1c	N	TRUE
AP008557.1	Japan	NA	D4e2b	D	TRUE
AP008558.1	Japan	NA	N9a4a	N	TRUE
AP008559.1	Japan	NA	D4g1a	D	TRUE
AP008560.1	Japan	NA	D4g1c	D	TRUE
AP008561.1	Japan	NA	D4b2b1a	D	TRUE
AP008562.1	Japan	NA	A5a1b	A	TRUE
AP008563.1	NA	NA	B4c1c1	B	FALSE
AP008564.1	Japan	NA	D4c2c	D	TRUE
AP008565.1	Japan	NA	D4a1	D	TRUE
AP008566.1	NA	NA	B5b3a	B	FALSE
AP008567.1	NA	NA	B4a3	B	FALSE
AP008568.1	Japan	NA	D5b1a1	D	TRUE
AP008569.1	Japan	NA	G2a1+16189+16194	G	TRUE
AP008570.1	NA	NA	B4c1b	B	FALSE
AP008571.1	Japan	NA	M7b1a1a1	M	TRUE
AP008572.1	Japan	NA	D5b1a2	D	TRUE
AP008573.1	Japan	NA	G2a1c	G	TRUE
AP008574.1	Japan	NA	D4b2b3	D	TRUE
AP008575.1	Japan	NA	D4c1b1	D	TRUE
AP008576.1	Japan	NA	A5a1a1	A	TRUE
AP008577.1	Japan	NA	F1b1a2	F	TRUE
AP008578.1	Japan	NA	D4a1	D	TRUE
AP008579.1	Japan	NA	D4b2b3	D	TRUE
AP008580.1	NA	NA	B5b2a2a1	B	FALSE
AP008581.1	Japan	NA	A5a1a1	A	TRUE
AP008582.1	Japan	NA	D4a+16294	D	TRUE
AP008583.1	Japan	NA	D4b2a2b	D	TRUE
AP008584.1	NA	NA	B5b2c1	B	FALSE
AP008585.1	Japan	NA	M7a1a3	M	TRUE
AP008586.1	Japan	NA	M7b1a1a1a	M	TRUE
AP008587.1	Japan	NA	D4f1	D	TRUE
AP008588.1	Japan	NA	M7b1a1a1	M	TRUE
AP008589.1	Japan	NA	D4a1	D	TRUE
AP008590.1	Japan	NA	N9a2a	N	TRUE
AP008591.1	Japan	NA	F1b1a1	F	TRUE
AP008592.1	Japan	NA	M7a1a7	M	TRUE
AP008593.1	Japan	NA	G2a1c	G	TRUE
AP008594.1	NA	NA	B4b1a1a	B	FALSE
AP008595.1	NA	NA	B4a1b	B	FALSE
AP008596.1	Japan	NA	A5a1a2a	A	TRUE
AP008597.1	NA	NA	B4a1b1a	B	FALSE
AP008598.1	Japan	NA	D4b1b1a1	D	TRUE
AP008599.1	Japan	NA	M10a2	M	TRUE
AP008600.1	Japan	NA	M7a+16324	M	TRUE
AP008601.1	NA	NA	B4b1a1	B	FALSE
AP008602.1	Japan	NA	D4a1c	D	TRUE
AP008603.1	NA	NA	B4c1a1	B	FALSE
AP008604.1	NA	NA	B4c1a1a1a	B	FALSE
AP008605.1	Japan	NA	N9b1c1	N	TRUE
AP008606.1	Japan	NA	A5a1a1	A	TRUE
AP008607.1	Japan	NA	N9b2a	N	TRUE
AP008608.1	Japan	NA	N9a3	N	TRUE
AP008609.1	Japan	NA	D4c1b2	D	TRUE
AP008610.1	Japan	NA	N9b1a	N	TRUE
AP008611.1	Japan	NA	D4j14	D	TRUE
AP008612.1	Japan	NA	D4c1b1	D	TRUE
AP008613.1	Japan	NA	G1a1a2	G	TRUE
AP008614.1	Japan	NA	D4a1e1	D	TRUE
AP008615.1	Japan	NA	G2a1c	G	TRUE
AP008616.1	Japan	NA	F1c1	F	TRUE
AP008617.1	Japan	NA	A1a	A	TRUE
AP008618.1	Japan	NA	G1a3	G	TRUE
AP008619.1	Japan	NA	D5a1a2	D	TRUE
AP008620.1	Japan	NA	N9b	N	TRUE
AP008621.1	Japan	NA	M7b1a1a1b	M	TRUE
AP008622.1	Japan	NA	A5a1a1	A	TRUE
AP008623.1	Japan	NA	M13a1a	M	TRUE
AP008624.1	Japan	NA	D4e1a1	D	TRUE
AP008625.1	Japan	NA	M7b1a1a1c	M	TRUE
AP008626.1	Japan	NA	D5a2a1a1	D	TRUE
AP008627.1	Japan	NA	D4e2	D	TRUE
AP008628.1	Japan	NA	D4d	D	TRUE
AP008629.1	Japan	NA	M9a1a1a	M	TRUE
AP008630.1	Japan	NA	N9a2c	N	TRUE
AP008631.1	NA	NA	B5b1a1	B	FALSE
AP008632.1	Japan	NA	D4e2	D	TRUE
AP008633.1	Japan	NA	D4c1a	D	TRUE
AP008634.1	Japan	NA	D4b2a1	D	TRUE
AP008635.1	Japan	NA	N9b1b	N	TRUE
AP008636.1	Japan	NA	D4a1	D	TRUE
AP008637.1	Japan	NA	D4e1a2a	D	TRUE
AP008638.1	Japan	NA	D4e2	D	TRUE
AP008639.1	Japan	NA	M11b1a	M	TRUE
AP008640.1	NA	NA	B4a1b1a	B	FALSE
AP008641.1	Japan	NA	D4a1	D	TRUE
AP008642.1	Japan	NA	N9a4a	N	TRUE
AP008643.1	Japan	NA	M7a1a7	M	TRUE
AP008644.1	Japan	NA	A5a1a1	A	TRUE
AP008645.1	Japan	NA	G3a2a	G	TRUE
AP008646.1	Japan	NA	D4b1b1a1	D	TRUE
AP008647.1	Japan	NA	M7c1a3a	M	TRUE
AP008648.1	Japan	NA	F1b1a1a1	F	TRUE
AP008649.1	Japan	NA	D4i	D	TRUE
AP008650.1	NA	NA	R+16189	R	FALSE
AP008651.1	Japan	NA	D4g1b	D	TRUE
AP008652.1	Japan	NA	D4g1	D	TRUE
AP008653.1	Japan	NA	M7a1a1a	M	TRUE
AP008654.1	NA	NA	B4b1a1a	B	FALSE
AP008655.1	Japan	NA	D4a1b	D	TRUE
AP008656.1	Japan	NA	D4b2a2a1	D	TRUE
AP008657.1	Japan	NA	A5c	A	TRUE
AP008658.1	Japan	NA	F1a1b	F	TRUE
AP008659.1	Japan	NA	D4g1	D	TRUE
AP008660.1	Japan	NA	N9b2a	N	TRUE
AP008661.1	NA	NA	B4a1c3a	B	FALSE
AP008662.1	Japan	NA	G2a1c2	G	TRUE
AP008663.1	Japan	NA	D4e2	D	TRUE
AP008664.1	Japan	NA	C	C	TRUE
AP008665.1	NA	NA	B4b1a1a	B	FALSE
AP008666.1	Japan	NA	N9b1c	N	TRUE
AP008667.1	Japan	NA	F1a1	F	TRUE
AP008668.1	Japan	NA	G2a1d1	G	TRUE
AP008669.1	NA	NA	B4c1a1	B	FALSE
AP008670.1	Japan	NA	D4f1	D	TRUE
AP008671.1	Japan	NA	M7a1a2	M	TRUE
AP008672.1	Japan	NA	D4b1b1a1	D	TRUE
AP008673.1	Japan	NA	N9a2a1	N	TRUE
AP008674.1	Japan	NA	D5b1a1	D	TRUE
AP008675.1	Japan	NA	D4a1a1	D	TRUE
AP008676.1	Japan	NA	D4b2a1	D	TRUE
AP008677.1	Japan	NA	M9a1a1a	M	TRUE
AP008678.1	Japan	NA	M13a1a	M	TRUE
AP008679.1	Japan	NA	F1a3a1a	F	TRUE
AP008680.1	Japan	NA	G2a1c	G	TRUE
AP008681.1	Japan	NA	D4n1a	D	TRUE
AP008682.1	NA	NA	B4b1b	B	FALSE
AP008683.1	Japan	NA	F4a1a	F	TRUE
AP008684.1	Japan	NA	D4b2b2a1	D	TRUE
AP008685.1	Japan	NA	D4b2a1	D	TRUE
AP008686.1	Japan	NA	M7b1a1a1	M	TRUE
AP008687.1	NA	NA	B5b1a1	B	FALSE
AP008688.1	NA	NA	B4c1a1a2	B	FALSE
AP008689.1	Japan	NA	M7a2a1	M	TRUE
AP008690.1	Japan	NA	D4j3a1	D	TRUE
AP008691.1	Japan	NA	F1a1b	F	TRUE
AP008692.1	Japan	NA	F2a	F	TRUE
AP008693.1	Japan	NA	D4g1	D	TRUE
AP008694.1	Japan	NA	A5a	A	TRUE
AP008695.1	Japan	NA	M7a1b1	M	TRUE
AP008696.1	Japan	NA	G1a1a1	G	TRUE
AP008697.1	Japan	NA	D4b2b1	D	TRUE
AP008698.1	Japan	NA	D4b1b1a1	D	TRUE
AP008699.1	Japan	NA	M7a1a4a	M	TRUE
AP008700.1	Japan	NA	D4c1a	D	TRUE
AP008701.1	Japan	NA	F1a3a1a	F	TRUE
AP008702.1	Japan	NA	M9a1a1a	M	TRUE
AP008703.1	Japan	NA	D4b2a2a	D	TRUE
AP008704.1	Japan	NA	M9a1a1c1a	M	TRUE
AP008705.1	Japan	NA	M8a1a	M	TRUE
AP008706.1	Japan	NA	D4e2	D	TRUE
AP008707.1	Japan	NA	A5c1	A	TRUE
AP008708.1	NA	NA	D4b1b	D	FALSE
AP008709.1	Japan	NA	D4b2a2a1	D	TRUE
AP008710.1	Japan	NA	M9a1a1a	M	TRUE
AP008711.1	Japan	NA	M7a1a2	M	TRUE
AP008712.1	NA	NA	B4d3a1	B	FALSE
AP008713.1	Japan	NA	F1b1a1a1	F	TRUE
AP008714.1	Japan	NA	N9a8	N	TRUE
AP008715.1	Japan	NA	D4c2c	D	TRUE
AP008716.1	Japan	NA	F1b1a1a2	F	TRUE
AP008717.1	Japan	NA	F1b1a1a1	F	TRUE
AP008718.1	Japan	NA	D4g1b	D	TRUE
AP008719.1	Japan	NA	M10a1a1a	M	TRUE
AP008720.1	Japan	NA	G2a1e	G	TRUE
AP008721.1	Japan	NA	M7a1a1a	M	TRUE
AP008722.1	Japan	NA	G4	G	TRUE
AP008723.1	Japan	NA	Y2	Y	TRUE
AP008724.1	Japan	NA	D4e1a1	D	TRUE
AP008725.1	Japan	NA	M7a1a2	M	TRUE
AP008726.1	Japan	NA	N9a1	N	TRUE
AP008727.1	Japan	NA	M8a2c	M	TRUE
AP008728.1	Japan	NA	M7a1a5a	M	TRUE
AP008729.1	Japan	NA	M7b1a1a1	M	TRUE
AP008730.1	Japan	NA	D4h1a2	D	TRUE
AP008731.1	Japan	NA	M7a1a2	M	TRUE
AP008732.1	Japan	NA	D4b2b1	D	TRUE
AP008733.1	Japan	NA	F1a1b	F	TRUE
AP008734.1	Japan	NA	M7a1a7	M	TRUE
AP008735.1	Japan	NA	M8a2b	M	TRUE
AP008736.1	Japan	NA	M8a2b	M	TRUE
AP008737.1	NA	NA	B5b2a1	B	FALSE
AP008738.1	Japan	NA	D4e1a1	D	TRUE
AP008739.1	Japan	NA	D4e5a	D	TRUE
AP008740.1	Japan	NA	N9b2	N	TRUE
AP008741.1	Japan	NA	A3a	A	TRUE
AP008742.1	Japan	NA	N9a2a	N	TRUE
AP008743.1	Japan	NA	A5a	A	TRUE
AP008744.1	Japan	NA	F4a1a	F	TRUE
AP008745.1	Japan	NA	D4a1a1	D	TRUE
AP008746.1	Japan	NA	D4b2b3	D	TRUE
AP008747.1	Japan	NA	A5a3a	A	TRUE
AP008748.1	Japan	NA	A5a1a1	A	TRUE
AP008749.1	Japan	NA	D4b2b3	D	TRUE
AP008750.1	Japan	NA	M7a1a1a	M	TRUE
AP008751.1	NA	NA	B5b1a2	B	FALSE
AP008752.1	Japan	NA	M10a1a1a	M	TRUE
AP008753.1	Japan	NA	G1a1a	G	TRUE
AP008754.1	Japan	NA	D4n1a	D	TRUE
AP008755.1	Japan	NA	M7c1a5	M	TRUE
AP008756.1	Japan	NA	Z2	Z	TRUE
AP008757.1	Japan	NA	D4b2b	D	TRUE
AP008758.1	Japan	NA	M7a1a7	M	TRUE
AP008759.1	Japan	NA	D4a2a	D	TRUE
AP008760.1	Japan	NA	G1a1a2	G	TRUE
AP008761.1	Japan	NA	A5a1a1	A	TRUE
AP008762.1	Japan	NA	A5a1a1	A	TRUE
AP008763.1	Japan	NA	F1b1a1a1	F	TRUE
AP008764.1	Japan	NA	Y2b	Y	TRUE
AP008765.1	Japan	NA	D4a2	D	TRUE
AP008766.1	Japan	NA	M9a1a1a	M	TRUE
AP008767.1	Japan	NA	D4b1a1a	D	TRUE
AP008768.1	Japan	NA	D4b2b1+146	D	TRUE
AP008769.1	Japan	NA	D5a1a1	D	TRUE
AP008770.1	Japan	NA	D4a1	D	TRUE
AP008771.1	Japan	NA	D5b1b1	D	TRUE
AP008772.1	Japan	NA	D4e1a2a	D	TRUE
AP008773.1	Japan	NA	D4b2b1	D	TRUE
AP008774.1	Japan	NA	F1a1c	F	TRUE
AP008775.1	Japan	NA	N9a2a2	N	TRUE
AP008776.1	Japan	NA	D4	D	TRUE
AP008777.1	Japan	NA	D5b2	D	TRUE
AP008778.1	Japan	NA	D4l1a	D	TRUE
AP008779.1	Japan	NA	M7a1a1a	M	TRUE
AP008780.1	Japan	NA	D4j	D	TRUE
AP008781.1	NA	NA	B5a2a1b	B	FALSE
AP008782.1	Japan	NA	D4h4	D	TRUE
AP008783.1	Japan	NA	M10a1	M	TRUE
AP008784.1	Japan	NA	N9b1b	N	TRUE
AP008785.1	Japan	NA	A5a1a1	A	TRUE
AP008786.1	Japan	NA	D4a1a1	D	TRUE
AP008787.1	Japan	NA	D4a1b	D	TRUE
AP008788.1	NA	NA	B4f	B	FALSE
AP008789.1	Japan	NA	D4e1a	D	TRUE
AP008790.1	Japan	NA	N9b2a	N	TRUE
AP008791.1	Japan	NA	A5a2	A	TRUE
AP008792.1	Japan	NA	G1a1a	G	TRUE
AP008793.1	NA	NA	B4b1a1	B	FALSE
AP008794.1	Japan	NA	M7b1a1a1c	M	TRUE
AP008795.1	Japan	NA	D4b2b1b	D	TRUE
AP008796.1	Japan	NA	D4c1b1	D	TRUE
AP008797.1	Japan	NA	M7b1a1a1	M	TRUE
AP008798.1	Japan	NA	F1a1	F	TRUE
AP008799.1	Japan	NA	M7a2a2	M	TRUE
AP008800.1	Japan	NA	G2a1d1a	G	TRUE
AP008801.1	Japan	NA	M7a2a2	M	TRUE
AP008802.1	NA	NA	B5b1a2	B	FALSE
AP008803.1	Japan	NA	M8a2a1	M	TRUE
AP008804.1	Japan	NA	D4b2a2b	D	TRUE
AP008805.1	Japan	NA	D4a1d	D	TRUE
AP008806.1	Japan	NA	D4i	D	TRUE
AP008807.1	Japan	NA	M8a1a	M	TRUE
AP008808.1	Japan	NA	F1d	F	TRUE
AP008809.1	Japan	NA	G1a1a3	G	TRUE
AP008810.1	Japan	NA	D4n1	D	TRUE
AP008811.1	Japan	NA	D4i1	D	TRUE
AP008812.1	Japan	NA	D4g1	D	TRUE
AP008813.1	Japan	NA	D5a2a1a	D	TRUE
AP008814.1	Japan	NA	D4c2c	D	TRUE
AP008815.1	Japan	NA	M9a1a1a	M	TRUE
AP008816.1	Japan	NA	G3a2a	G	TRUE
AP008817.1	Japan	NA	D4g1	D	TRUE
AP008818.1	Japan	NA	D5a2a2	D	TRUE
AP008819.1	Japan	NA	D4o1a	D	TRUE
AP008820.1	Japan	NA	F1b1a1a1a	F	TRUE
AP008821.1	Japan	NA	N9b1c	N	TRUE
AP008822.1	Japan	NA	A5a4	A	TRUE
AP008823.1	Japan	NA	M8a1a	M	TRUE
AP008824.1	Japan	NA	N9a2a	N	TRUE
AP008825.1	Japan	NA	D4e2c	D	TRUE
AP008826.1	Japan	NA	D4e2	D	TRUE
AP008827.1	NA	NA	B5b1a1	B	FALSE
AP008828.1	Japan	NA	D5c1a	D	TRUE
AP008829.1	Japan	NA	Z2	Z	TRUE
AP008830.1	Japan	NA	D4e2	D	TRUE
AP008831.1	NA	NA	B4c1b1a	B	FALSE
AP008832.1	Japan	NA	N9a2a	N	TRUE
AP008833.1	Japan	NA	G2a5	G	TRUE
AP008834.1	Japan	NA	D4e2a	D	TRUE
AP008835.1	Japan	NA	A5a3a	A	TRUE
AP008836.1	Japan	NA	G1a1a4	G	TRUE
AP008837.1	Japan	NA	N9b	N	TRUE
AP008838.1	Japan	NA	D4b2a2a1	D	TRUE
AP008839.1	Japan	NA	D4a2a	D	TRUE
AP008840.1	Japan	NA	N9a3	N	TRUE
AP008841.1	Japan	NA	Z3	Z	TRUE
AP008842.1	NA	NA	B4a1b1	B	FALSE
AP008843.1	Japan	NA	N9a2a3	N	TRUE
AP008844.1	Japan	NA	D4a1b	D	TRUE
AP008845.1	Japan	NA	G1a1a4	G	TRUE
AP008846.1	NA	NA	B5b2a2	B	FALSE
AP008847.1	NA	NA	B5b2a1	B	FALSE
AP008848.1	NA	NA	B4b1a1a	B	FALSE
AP008849.1	Japan	NA	D4g1c	D	TRUE
AP008850.1	Japan	NA	N9a2a2	N	TRUE
AP008851.1	Japan	NA	D4b2b1	D	TRUE
AP008852.1	NA	NA	B5b1a2	B	FALSE
AP008853.1	Japan	NA	A5a1b	A	TRUE
AP008854.1	Japan	NA	D5a2a1a2	D	TRUE
AP008855.1	Japan	NA	D4f1	D	TRUE
AP008856.1	NA	NA	B4b1a2	B	FALSE
AP008857.1	Japan	NA	D4n1a	D	TRUE
AP008858.1	Japan	NA	D4b2a1	D	TRUE
AP008859.1	Japan	NA	G2a1d1a	G	TRUE
AP008860.1	Japan	NA	M9a1a1b	M	TRUE
AP008861.1	Japan	NA	G1a1a2	G	TRUE
AP008862.1	Japan	NA	D4a3a2	D	TRUE
AP008863.1	Japan	NA	M9a1a1a	M	TRUE
AP008864.1	Japan	NA	F1b1a1a3	F	TRUE
AP008865.1	Japan	NA	D6a1	D	TRUE
AP008866.1	Japan	NA	D4	D	TRUE
AP008867.1	Japan	NA	A5a2	A	TRUE
AP008868.1	Japan	NA	D4b2a2a1	D	TRUE
AP008869.1	Japan	NA	D4a1c	D	TRUE
AP008870.1	Japan	NA	N9a2a	N	TRUE
AP008871.1	Japan	NA	D4a1d	D	TRUE
AP008872.1	Japan	NA	D4e2	D	TRUE
AP008873.1	Japan	NA	N9a2c	N	TRUE
AP008874.1	Japan	NA	A5c1	A	TRUE
AP008875.1	NA	NA	B5b1a2a	B	FALSE
AP008876.1	Japan	NA	D4b1a1	D	TRUE
AP008877.1	Japan	NA	N9a2a	N	TRUE
AP008878.1	Japan	NA	A5a1a1a	A	TRUE
AP008879.1	NA	NA	B4f1	B	FALSE
AP008880.1	Japan	NA	D4b1b1a1	D	TRUE
AP008881.1	Japan	NA	D4f1	D	TRUE
AP008882.1	Japan	NA	N9a2a	N	TRUE
AP008883.1	Japan	NA	A5a	A	TRUE
AP008884.1	Japan	NA	G2a1c	G	TRUE
AP008885.1	Japan	NA	G2a1d1a	G	TRUE
AP008886.1	Japan	NA	M7c1a3a	M	TRUE
AP008887.1	Japan	NA	M7b1a1a1	M	TRUE
AP008888.1	Japan	NA	D4a4	D	TRUE
AP008889.1	NA	NA	B4a1c1a	B	FALSE
AP008890.1	Japan	NA	D4e2	D	TRUE
AP008891.1	Japan	NA	D4e1a1	D	TRUE
AP008892.1	Japan	NA	F1b1a1a2	F	TRUE
AP008893.1	Japan	NA	A5a1a1	A	TRUE
AP008894.1	Japan	NA	G1a1a	G	TRUE
AP008895.1	Japan	NA	N9a5	N	TRUE
AP008896.1	Japan	NA	D4e2	D	TRUE
AP008897.1	Japan	NA	G2a5	G	TRUE
AP008898.1	NA	NA	B4b1a1	B	FALSE
AP008899.1	NA	NA	B4c1b1	B	FALSE
AP008900.1	NA	NA	B4b1a1c	B	FALSE
AP008901.1	Japan	NA	N9b3	N	TRUE
AP008902.1	Japan	NA	M7b1a1a1a	M	TRUE
AP008903.1	Japan	NA	D4b1b1a1	D	TRUE
AP008904.1	NA	NA	B4b1a1	B	FALSE
AP008905.1	Japan	NA	D4b2b1	D	TRUE
AP008906.1	Japan	NA	F1a1	F	TRUE
AP008907.1	Japan	NA	D4a3a2	D	TRUE
AP008908.1	Japan	NA	D4b2b1	D	TRUE
AP008909.1	Japan	NA	G1a1a3	G	TRUE
AP008910.1	NA	NA	B5b2a2a1	B	FALSE
AP008911.1	Japan	NA	G4	G	TRUE
AP008912.1	NA	NA	B4a1c1a1	B	FALSE
AP008913.1	Japan	NA	M7a1a7	M	TRUE
AP008914.1	NA	NA	A5a1a	A	FALSE
AP008915.1	Japan	NA	G2a1c1	G	TRUE
AP008916.1	Japan	NA	D4l1a1	D	TRUE
AP008917.1	NA	NA	B4b1a1a	B	FALSE
AP008918.1	Japan	NA	G1a1a	G	TRUE
AP008919.1	Japan	NA	F1b1a1a1	F	TRUE
AP008920.1	NA	NA	B4c1b1a	B	FALSE
AP009419.1	Japan	NA	D4h1a2	D	TRUE
AP009420.1	Japan	NA	M7a1a2	M	TRUE
AP009421.1	Japan	NA	M7b1a1a1	M	TRUE
AP009422.1	Japan	NA	D4h1c1	D	TRUE
AP009423.1	Japan	NA	M7a1a6	M	TRUE
AP009424.1	Japan	NA	D5a2a1a1	D	TRUE
AP009425.1	NA	NA	B5b2a2	B	FALSE
AP009426.1	Japan	NA	N9a5	N	TRUE
AP009427.1	Japan	NA	M7a1a7	M	TRUE
AP009428.1	Japan	NA	D4a1b	D	TRUE
AP009429.1	Japan	NA	A5a1a1	A	TRUE
AP009430.1	Japan	NA	D4a1	D	TRUE
AP009431.1	Japan	NA	D4e2c	D	TRUE
AP009432.1	Japan	NA	D4i	D	TRUE
AP009433.1	Japan	NA	D4c1a1	D	TRUE
AP009434.1	Japan	NA	N9a2d	N	TRUE
AP009435.1	Japan	NA	M7a1a	M	TRUE
AP009436.1	NA	NA	B4c1c+16311	B	FALSE
AP009437.1	Japan	NA	D4a1	D	TRUE
AP009438.1	Japan	NA	N9a2d	N	TRUE
AP009439.1	Japan	NA	Y2b	Y	TRUE
AP009440.1	Japan	NA	F1b1a1a1a	F	TRUE
AP009441.1	Japan	NA	D4e1a2a	D	TRUE
AP009442.1	Japan	NA	D4c1b1	D	TRUE
AP009443.1	Japan	NA	M7a1b2	M	TRUE
AP009444.1	NA	NA	B4b1a1b	B	FALSE
AP009445.1	Japan	NA	D4a3b1	D	TRUE
AP009446.1	Japan	NA	G4	G	TRUE
AP009447.1	Japan	NA	G1a1a1	G	TRUE
AP009448.1	Japan	NA	D4a1b	D	TRUE
AP009449.1	NA	NA	D4f1	D	FALSE
AP009450.1	NA	NA	B4b1c1	B	FALSE
AP009451.1	Japan	NA	M7a1a1	M	TRUE
AP009452.1	Japan	NA	A5a4	A	TRUE
AP009453.1	Japan	NA	D4b2b1	D	TRUE
AP009454.1	Japan	NA	G1a1a	G	TRUE
AP009455.1	Japan	NA	A5a1a1	A	TRUE
AP009456.1	NA	NA	B4d3a1	B	FALSE
AP009457.1	NA	NA	B4d3a1	B	FALSE
AP009458.1	Japan	NA	N9a2a2	N	TRUE
AP009459.1	Japan	NA	M7b1a1a1b1	M	TRUE
AP009460.1	Japan	NA	G1a1a	G	TRUE
AP009461.1	NA	NA	B4c1c	B	FALSE
AP009462.1	Japan	NA	D4t	D	TRUE
AP009463.1	NA	NA	B4a1c3a	B	FALSE
AP009464.1	Japan	NA	D4l1a1	D	TRUE
AP009465.1	Japan	NA	D4a1	D	TRUE
AP009466.1	Japan	NA	M7a1a	M	TRUE
AP009467.1	Japan	NA	D4c2c	D	TRUE
AP009468.1	Japan	NA	A5a1a	A	TRUE
AP009469.1	Japan	NA	D4n	D	TRUE
AP009470.1	Japan	NA	N9a2a1	N	TRUE
AP009471.1	NA	NA	B4b1a1a	B	FALSE
AP009472.1	Japan	NA	D4e2	D	TRUE
AP009473.1	Japan	NA	N9a2a2	N	TRUE
AP009474.1	Japan	NA	F1b1a1a1a	F	TRUE
AP009475.1	Japan	NA	N9b	N	TRUE
AP010661.1	Japan	NA	M7b1a1a1	M	TRUE
AP010662.1	Japan	NA	M9a1a1a	M	TRUE
AP010663.1	Japan	NA	D4a2b	D	TRUE
AP010664.1	Japan	NA	F1a1b	F	TRUE
AP010665.1	Japan	NA	G2a1d1a	G	TRUE
AP010666.1	Japan	NA	D4b2b1+146	D	TRUE
AP010667.1	Japan	NA	D4e2c	D	TRUE
AP010668.1	Japan	NA	M10a1a1b1	M	TRUE
AP010669.1	Japan	NA	D4a1a1a	D	TRUE
AP010670.1	Japan	NA	F2a	F	TRUE
AP010671.1	NA	NA	B4b1a2a	B	FALSE
AP010672.1	Japan	NA	M7a1a6a	M	TRUE
AP010673.1	Japan	NA	D4b2b1	D	TRUE
AP010674.1	Japan	NA	N9a2a2	N	TRUE
AP010675.1	Japan	NA	A20	A	TRUE
AP010676.1	Japan	NA	D4a4	D	TRUE
AP010677.1	Japan	NA	D4g1	D	TRUE
AP010678.1	Japan	NA	D4b2b1	D	TRUE
AP010679.1	NA	NA	B4c1a1	B	FALSE
AP010680.1	Japan	NA	M7a1a	M	TRUE
AP010681.1	Japan	NA	M7c1a2a1	M	TRUE
AP010682.1	Japan	NA	D4b1b1a1	D	TRUE
AP010683.1	Japan	NA	F2c1	F	TRUE
AP010684.1	Japan	NA	G1a1a	G	TRUE
AP010685.1	Japan	NA	M7b1a1a1	M	TRUE
AP010686.1	NA	NA	B5b1a2	B	FALSE
AP010687.1	Japan	NA	M9a1a1a	M	TRUE
AP010688.1	Japan	NA	D4a1	D	TRUE
AP010689.1	NA	NA	B5b2a1	B	FALSE
AP010690.1	Japan	NA	G1a1a2	G	TRUE
AP010691.1	NA	NA	D4a1	D	FALSE
AP010692.1	Japan	NA	M7a1a1a	M	TRUE
AP010693.1	Japan	NA	D4b2b1	D	TRUE
AP010694.1	Japan	NA	D4e2	D	TRUE
AP010695.1	Japan	NA	D4e1a2a	D	TRUE
AP010696.1	NA	NA	B4c1a1b	B	FALSE
AP010697.1	Japan	NA	D4b2a2b	D	TRUE
AP010698.1	Japan	NA	M7b1a1a1	M	TRUE
AP010699.1	Japan	NA	A1	A	TRUE
AP010700.1	Japan	NA	D4g1	D	TRUE
AP010701.1	Japan	NA	A5a1a1a	A	TRUE
AP010702.1	Japan	NA	D4e2	D	TRUE
AP010703.1	Japan	NA	G2a1d1a	G	TRUE
AP010704.1	NA	NA	B4c1a1c	B	FALSE
AP010705.1	NA	NA	B4a1c3a	B	FALSE
AP010706.1	Japan	NA	F2a	F	TRUE
AP010707.1	Japan	NA	D4a1b	D	TRUE
AP010708.1	Japan	NA	D5b1a2	D	TRUE
AP010709.1	Japan	NA	A7	A	TRUE
AP010710.1	Japan	NA	D4a1a	D	TRUE
AP010711.1	Japan	NA	D4c2c	D	TRUE
AP010712.1	Japan	NA	D4f1	D	TRUE
AP010713.1	Japan	NA	D4a1e1	D	TRUE
AP010714.1	Japan	NA	D4e2	D	TRUE
AP010715.1	Japan	NA	D4a1b	D	TRUE
AP010716.1	Japan	NA	M11c	M	TRUE
AP010717.1	Japan	NA	M7a1a	M	TRUE
AP010718.1	NA	NA	B4c1b2a1	B	FALSE
AP010719.1	Japan	NA	M7b1a1a1	M	TRUE
AP010720.1	Japan	NA	D4b1a1	D	TRUE
AP010721.1	Japan	NA	D4b2a2a1	D	TRUE
AP010722.1	Japan	NA	N9b1	N	TRUE
AP010723.1	Japan	NA	D4a1a1	D	TRUE
AP010724.1	Japan	NA	A5b1a	A	TRUE
AP010725.1	Japan	NA	N9a2a	N	TRUE
AP010726.1	Japan	NA	D4o1a	D	TRUE
AP010727.1	Japan	NA	D4e2	D	TRUE
AP010728.1	Japan	NA	F1b1a1a	F	TRUE
AP010729.1	Japan	NA	D4e2	D	TRUE
AP010730.1	Japan	NA	M7a1a	M	TRUE
AP010731.1	Japan	NA	F1b1a1a1	F	TRUE
AP010732.1	Japan	NA	D4h1a2	D	TRUE
AP010733.1	NA	NA	B4b1a1	B	FALSE
AP010734.1	Japan	NA	N9a2a1	N	TRUE
AP010735.1	NA	NA	B4b1a1	B	FALSE
AP010736.1	Japan	NA	N9a2a2	N	TRUE
AP010737.1	Japan	NA	D4a1f	D	TRUE
AP010738.1	Japan	NA	F1c	F	TRUE
AP010739.1	Japan	NA	M7b1a1a1	M	TRUE
AP010740.1	NA	NA	B4b1a1a	B	FALSE
AP010741.1	Japan	NA	D4b2a2a1	D	TRUE
AP010742.1	Japan	NA	D4a1	D	TRUE
AP010743.1	Japan	NA	D5a2a1a	D	TRUE
AP010744.1	Japan	NA	N9a3	N	TRUE
AP010745.1	Japan	NA	A+152+16362+200	A	TRUE
AP010746.1	Japan	NA	A5a	A	TRUE
AP010747.1	Japan	NA	M7a1a1a	M	TRUE
AP010748.1	Japan	NA	M10a1a1b2	M	TRUE
AP010749.1	Japan	NA	D4a1a1	D	TRUE
AP010750.1	Japan	NA	M7a1a7	M	TRUE
AP010751.1	Japan	NA	D4a1	D	TRUE
AP010752.1	Japan	NA	D4b1a1	D	TRUE
AP010753.1	Japan	NA	G1a1a	G	TRUE
AP010754.1	Japan	NA	F1b1a1a2	F	TRUE
AP010755.1	NA	NA	B4c1c1	B	FALSE
AP010756.1	Japan	NA	D4a1a1	D	TRUE
AP010757.1	NA	NA	B4a1c3a	B	FALSE
AP010758.1	Japan	NA	M7b1a1a1	M	TRUE
AP010759.1	Japan	NA	D4b2b1	D	TRUE
AP010760.1	Japan	NA	D4a1b	D	TRUE
AP010761.1	NA	NA	B5b3b	B	FALSE
AP010762.1	Japan	NA	D4a1b1	D	TRUE
AP010763.1	Japan	NA	M7a2a2	M	TRUE
AP010764.1	Japan	NA	D4c2c	D	TRUE
AP010765.1	Japan	NA	D4n	D	TRUE
AP010766.1	Japan	NA	D4c2c	D	TRUE
AP010767.1	Japan	NA	M9a	M	TRUE
AP010768.1	Japan	NA	G2a1c2	G	TRUE
AP010769.1	NA	NA	B4c1a1a1a	B	FALSE
AP010770.1	Japan	NA	D4f1	D	TRUE
AP010771.1	NA	NA	B5b1	B	FALSE
AP010772.1	Japan	NA	G2a1e	G	TRUE
AP010824.1	Japan	Chiba	M7a2a1	M	TRUE
AP010825.1	Japan	Gunma	M7a2a2	M	TRUE
AP010826.1	Japan	Shizuoka	M7a2	M	TRUE
AP010827.1	Japan	Fukushima	M7c1a2a1	M	TRUE
AP010828.1	Japan	Hokkaido	M11b2	M	TRUE
AP010829.1	Japan	Chiba	G2b2b	G	TRUE
AP010830.1	Japan	Aichi	D4c1b1	D	TRUE
AP010831.1	Japan	Okayama	D4g2b1a	D	TRUE
AP010832.1	Japan	Ehime	A15b	A	TRUE
AP010833.1	Japan	Tokyo	A3	A	TRUE
AP010834.1	Japan	Kanagawa	N9b1c1	N	TRUE
AP010835.1	NA	NA	B4d1	B	FALSE
AP010836.1	NA	NA	B4d3a1	B	FALSE
AP010837.1	Japan	Tokyo	F1e1a	F	TRUE
AP010970.1	NA	NA	N9b1c1	N	TRUE
AP010971.1	NA	NA	D5b1b1	D	TRUE
AP010972.1	NA	NA	D5c1a	D	TRUE
AP010973.1	NA	NA	D4p1	D	TRUE
AP010974.1	NA	NA	D4b2b1	D	TRUE
AP010975.1	NA	NA	F1b1a2	F	TRUE
AP010976.1	NA	NA	A5a1a1b	A	TRUE
AP010977.1	NA	NA	D4c1a	D	TRUE
AP010978.1	NA	NA	D4e2	D	TRUE
AP010979.1	NA	NA	M7b1a1a1d	M	TRUE
AP010980.1	NA	NA	F4a1a	F	TRUE
AP010981.1	NA	NA	D4a1b	D	TRUE
AP010982.1	NA	NA	D4e2a	D	TRUE
AP010983.1	NA	NA	D4c1a	D	TRUE
AP010984.1	NA	NA	D4b2b1	D	TRUE
AP010985.1	NA	NA	D4g1b	D	TRUE
AP010986.1	NA	NA	M7a1a	M	TRUE
AP010987.1	NA	NA	D4j11	D	TRUE
AP010988.1	NA	NA	D4j3a1	D	TRUE
AP010989.1	NA	NA	A5b1a	A	TRUE
AP010990.1	NA	NA	D4e2d	D	TRUE
AP010991.1	NA	NA	D4g1	D	TRUE
AP010992.1	NA	NA	G2a1c	G	TRUE
AP010993.1	NA	NA	M7b1a1h	M	TRUE
AP010994.1	NA	NA	A3	A	TRUE
AP010995.1	NA	NA	N9a2a3	N	TRUE
AP010996.1	NA	NA	M7b1a1a1	M	TRUE
AP010997.1	NA	NA	M7a1a	M	TRUE
AP010998.1	NA	NA	R11a	R	TRUE
AP010999.1	NA	NA	D4e2	D	TRUE
AP011000.1	NA	NA	D4b1b	D	FALSE
AP011001.1	NA	NA	D4e2a	D	TRUE
AP011002.1	NA	NA	B4b1a1	B	FALSE
AP011003.1	NA	NA	B4c1a1a1a	B	FALSE
AP011004.1	NA	NA	D4b2	D	TRUE
AP011005.1	NA	NA	D4a1b	D	TRUE
AP011006.1	NA	NA	D6a1	D	TRUE
AP011007.1	NA	NA	Z2	Z	TRUE
AP011008.1	NA	NA	D4a2a	D	TRUE
AP011009.1	NA	NA	M7a1a1a	M	TRUE
AP011010.1	NA	NA	D4b2a2a	D	TRUE
AP011011.1	NA	NA	F1b1a1a1	F	TRUE
AP011012.1	NA	NA	D4f1	D	TRUE
AP011013.1	NA	NA	D4l1a1	D	TRUE
AP011014.1	NA	NA	N9a2a	N	TRUE
AP011015.1	NA	NA	D4e2	D	TRUE
AP011016.1	NA	NA	N9a7	N	TRUE
AP011017.1	NA	NA	G2a1c	G	TRUE
AP011018.1	NA	NA	B4b1a1a	B	FALSE
AP011019.1	NA	NA	M9a1a1a	M	TRUE
AP011020.1	NA	NA	N9a2a	N	TRUE
AP011021.1	NA	NA	D4f1	D	TRUE
AP011022.1	NA	NA	M7b1a1a1	M	TRUE
AP011023.1	NA	NA	D5a2a1a	D	TRUE
AP011024.1	NA	NA	A5a1a1	A	TRUE
AP011025.1	NA	NA	F1b1a1a1a	F	TRUE
AP011026.1	NA	NA	A5a1a2	A	TRUE
AP011027.1	NA	NA	A5c	A	TRUE
AP011028.1	NA	NA	B4c1c1	B	FALSE
AP011029.1	NA	NA	D4b1b1a1	D	TRUE
AP011030.1	NA	NA	A5a1a2	A	TRUE
AP011031.1	NA	NA	F1e1a	F	TRUE
AP011032.1	NA	NA	D4g1b	D	TRUE
AP011033.1	NA	NA	D4o1a	D	TRUE
AP011034.1	NA	NA	D5a1a2	D	TRUE
AP011035.1	NA	NA	D4j3	D	TRUE
AP011036.1	NA	NA	D4e1a2a	D	TRUE
AP011037.1	NA	NA	A5a1a2	A	TRUE
AP011038.1	NA	NA	A5a2	A	TRUE
AP011039.1	NA	NA	M7b1a1a1	M	TRUE
AP011040.1	NA	NA	D5b1a1	D	TRUE
AP011041.1	NA	NA	D5b1b	D	TRUE
AP011042.1	NA	NA	D4g1	D	TRUE
AP011043.1	NA	NA	B4c1a1a1a	B	FALSE
AP011044.1	NA	NA	Z2	Z	TRUE
AP011045.1	NA	NA	N9a5	N	TRUE
AP011046.1	NA	NA	N9a2a	N	TRUE
AP011047.1	NA	NA	D4a3b1	D	TRUE
AP011048.1	NA	NA	M7b1a1a1	M	TRUE
AP011049.1	NA	NA	G1a1a4	G	TRUE
AP011050.1	NA	NA	B5b1a2	B	FALSE
AP011051.1	NA	NA	D4c2c	D	TRUE
AP011052.1	NA	NA	D4b1b1a1	D	TRUE
AP011053.1	NA	NA	D4a1a1	D	TRUE
AP011054.1	NA	NA	D6a1a	D	TRUE
AP011055.1	NA	NA	D4e2	D	TRUE
AP011056.1	NA	NA	M8a2b	M	TRUE
AP011057.1	NA	NA	G1a1a2	G	TRUE
AP011058.1	NA	NA	B4b1a1	B	FALSE
AP011059.1	NA	NA	B5b2a1	B	FALSE
AP012346.1	NA	NA	F1f	F	TRUE
AP012347.1	NA	NA	N9a6a	N	TRUE
AP012348.1	NA	NA	N9a6a	N	TRUE
AP012349.1	NA	NA	M20	M	TRUE
AP012350.1	NA	NA	F1f	F	TRUE
AP012351.1	NA	NA	F1f	F	TRUE
AP012352.1	NA	NA	F1f	F	TRUE
AP012353.1	NA	NA	F1f	F	TRUE
AP012354.1	NA	NA	M74b2	M	TRUE
AP012355.1	NA	NA	N9a6a	N	TRUE
AP012356.1	NA	NA	R+16189	R	FALSE
AP012357.1	NA	NA	E1a2+(16261)	E	TRUE
AP012358.1	NA	NA	N9a6a	N	TRUE
AP012359.1	NA	NA	N9a6a	N	TRUE
AP012360.1	NA	NA	M7c1c3e	M	TRUE
AP012361.1	NA	NA	B4a1a1	B	FALSE
AP012362.1	NA	NA	N9a6a	N	TRUE
AP012363.1	NA	NA	M7c1c3e	M	TRUE
AP012364.1	NA	NA	B5b2a2a2	B	FALSE
AP012365.1	NA	NA	F1f	F	TRUE
AP012366.1	NA	NA	N9a6a	N	TRUE
AP012367.1	NA	NA	F1f	F	TRUE
AP012368.1	NA	NA	N9a6a	N	TRUE
AP012369.1	NA	NA	N9a6a	N	TRUE
AP012370.1	NA	NA	R21	R	TRUE
AP012371.1	NA	NA	F1a1a1	F	TRUE
AP012372.1	NA	NA	N9a6a	N	TRUE
AP012373.1	NA	NA	N9a6a	N	TRUE
AP012374.1	NA	NA	M21a	M	TRUE
AP012375.1	NA	NA	R21	R	TRUE
AP012376.1	NA	NA	M21a	M	TRUE
AP012377.1	NA	NA	M21a	M	TRUE
AP012378.1	NA	NA	M21a	M	TRUE
AP012379.1	NA	NA	F1a1a	F	TRUE
AP012380.1	NA	NA	F1a1a	F	TRUE
AP012381.1	NA	NA	M21a	M	TRUE
AP012382.1	NA	NA	R21	R	TRUE
AP012383.1	NA	NA	R21	R	TRUE
AP012384.1	NA	NA	N9a6a	N	TRUE
AP012385.1	NA	NA	F1a1a	F	TRUE
AP012386.1	NA	NA	M21a	M	TRUE
AP012387.1	NA	NA	M21a	M	TRUE
AP012388.1	NA	NA	F1a1a1	F	TRUE
AP012389.1	NA	NA	M21a	M	TRUE
AP012390.1	NA	NA	M21a	M	TRUE
AP012391.1	NA	NA	R21	R	TRUE
AP012392.1	NA	NA	R21	R	TRUE
AP012393.1	NA	NA	N9a6b	N	TRUE
AP012394.1	NA	NA	E1a2+(16261)	E	TRUE
AP012395.1	NA	NA	N9a6b	N	TRUE
AP012396.1	NA	NA	N9a6b	N	TRUE
AP012397.1	NA	NA	N9a6b	N	TRUE
AP012398.1	NA	NA	N9a6b	N	TRUE
AP012399.1	NA	NA	N9a6b	N	TRUE
AP012400.1	NA	NA	G1c	G	TRUE
AP012401.1	NA	NA	N9a6b	N	TRUE
AP012402.1	NA	NA	N9a6b	N	TRUE
AP012403.1	NA	NA	N9a6b	N	TRUE
AP012404.1	NA	NA	N9a6b	N	TRUE
AP012405.1	NA	NA	E1a2+(16261)	E	TRUE
AP012406.1	NA	NA	E1a2+(16261)	E	TRUE
AP012407.1	NA	NA	B4c2b	B	FALSE
AP012408.1	NA	NA	N9a6b	N	TRUE
AP012409.1	NA	NA	E1a2+(16261)	E	TRUE
AP012410.1	NA	NA	N9a6b	N	TRUE
AP012411.1	NA	NA	N9a6b	N	TRUE
AP012412.1	NA	NA	N9a6b	N	TRUE
AP012413.1	NA	NA	N9a6b	N	TRUE
AP012414.1	NA	NA	N22a	N	TRUE
AP012415.1	NA	NA	B6a1a	B	FALSE
AP012416.1	NA	NA	N21a	N	TRUE
AP012417.1	NA	NA	N22a	N	TRUE
AP012418.1	NA	NA	N21a	N	TRUE
AP012419.1	NA	NA	M7c1b2b	M	TRUE
AP012420.1	NA	NA	M21a	M	TRUE
AP012421.1	NA	NA	N9a6a	N	TRUE
AP012422.1	NA	NA	M22a	M	TRUE
AP012423.1	NA	NA	N21a	N	TRUE
AP012424.1	NA	NA	B4b1a2a	B	FALSE
AP012425.1	NA	NA	N21a	N	TRUE
AP012426.1	NA	NA	M7b1a1+(16192)	M	TRUE
AP012427.1	NA	NA	M21a	M	TRUE
AP012428.1	NA	NA	M21a	M	TRUE
AP012429.1	NA	NA	M21a	M	TRUE
AP012430.1	NA	NA	N22a	N	TRUE
AP012431.1	NA	NA	M21a	M	TRUE
AY195745.2	NA	NA	T2b21	T	TRUE
AY195746.2	NA	NA	H3ak	H	TRUE
AY195747.2	NA	NA	H5a1	H	TRUE
AY195748.1	NA	NA	D1	D	TRUE
AY195749.2	NA	NA	B2d	B	FALSE
AY195750.1	NA	NA	V	V	TRUE
AY195751.1	NA	NA	H11a7	H	TRUE
AY195752.2	NA	NA	H3b1a	H	TRUE
AY195753.2	NA	NA	C4a1a3a1	C	TRUE
AY195754.2	NA	NA	J1c1d	J	TRUE
AY195755.2	NA	NA	G2a1+16189	G	TRUE
AY195756.2	NA	NA	N1b1a3	N	TRUE
AY195757.1	NA	NA	H	H	TRUE
AY195758.2	NA	NA	H8c2	H	TRUE
AY195759.2	NA	NA	C1b1	C	TRUE
AY195760.2	NA	NA	A5b1a	A	TRUE
AY195761.1	NA	NA	Z1a2a	Z	TRUE
AY195762.2	NA	NA	G1b+16129	G	TRUE
AY195763.2	NA	NA	C4b2a	C	TRUE
AY195764.1	NA	NA	U2e1f1	U	TRUE
AY195765.2	NA	NA	K1c1b	K	TRUE
AY195766.1	NA	NA	L2b1a3	L2	TRUE
AY195767.2	NA	NA	T2b1	T	TRUE
AY195768.2	NA	NA	W3a1	W	TRUE
AY195769.2	NA	NA	I1b	I	TRUE
AY195770.2	NA	NA	B4a1c2	B	FALSE
AY195771.1	NA	NA	A5b1c1	A	FALSE
AY195772.2	NA	NA	C4b1	C	TRUE
AY195773.1	NA	NA	X2c1	X	TRUE
AY195774.2	NA	NA	J1c4b	J	TRUE
AY195775.2	NA	NA	H1b1+16362	H	TRUE
AY195776.2	NA	NA	L2a1f	L2	TRUE
AY195777.1	NA	NA	L0d2a1a	L0	FALSE
AY195778.2	NA	NA	J2b1a3	J	TRUE
AY195779.2	NA	NA	W1a	W	TRUE
AY195780.1	NA	NA	L0a1a2	L0	TRUE
AY195781.2	NA	NA	V6	V	TRUE
AY195782.2	NA	NA	L3d1d	L3	TRUE
AY195783.2	NA	NA	L1b1a4a	L1	TRUE
AY195784.2	NA	NA	L3b1a	L3	TRUE
AY195785.2	NA	NA	L2c5	L2	TRUE
AY195786.2	NA	NA	A2v1	A	TRUE
AY195787.1	NA	NA	X2a2	X	TRUE
AY195788.2	NA	NA	L2a2b1a	L2	TRUE
AY195789.2	NA	NA	L1c1a1a1b1	L1	TRUE
AY195790.2	NA	NA	D4o2a	D	TRUE
AY195791.2	NA	NA	F1a1a1	F	TRUE
AY195792.2	NA	NA	Y1a+16189	Y	TRUE
AY245555.1	NA	NA	I6a	I	TRUE
AY255133.1	NA	NA	B4g1a	B	FALSE
AY255134.2	China	NA	D4j	D	TRUE
AY255135.1	NA	NA	B4d1	B	FALSE
AY255136.2	NA	NA	R11'B6	R	FALSE
AY255137.1	China	NA	G1c1	G	TRUE
AY255138.1	China	NA	Y1b1	Y	TRUE
AY255139.1	China	NA	G2b1a2	G	TRUE
AY255140.1	NA	NA	B4d2	B	FALSE
AY255141.1	China	NA	N9a1a	N	TRUE
AY255142.1	China	NA	M11a	M	TRUE
AY255143.1	China	NA	G1a1a1	G	TRUE
AY255144.1	China	NA	A+152	A	TRUE
AY255145.1	NA	NA	B5a1b	B	FALSE
AY255146.1	China	NA	M7c1c2	M	TRUE
AY255147.1	China	NA	R11	R	TRUE
AY255148.1	China	NA	M11a2	M	TRUE
AY255149.1	NA	NA	B4c1b2a	B	FALSE
AY255150.1	China	NA	M8a2a1	M	TRUE
AY255151.1	China	NA	D6c	D	TRUE
AY255152.1	China	NA	R9b1a2a	R	TRUE
AY255153.1	China	NA	M9a1a1c1a	M	TRUE
AY255154.1	China	NA	M10a1b	M	TRUE
AY255155.1	China	NA	Z4a1	Z	TRUE
AY255156.1	China	NA	M11b1a1	M	TRUE
AY255157.1	China	NA	G2a1+16189	G	TRUE
AY255158.1	China	NA	M7c1b	M	TRUE
AY255159.1	China	NA	M7b1a1b	M	TRUE
AY255160.1	China	NA	D4a3b2	D	TRUE
AY255161.1	China	NA	M8a2d	M	TRUE
AY255162.1	China	NA	D5a2a1b	D	TRUE
AY255163.1	China	NA	R11b1b	R	TRUE
AY255164.1	China	NA	F1a2a	F	TRUE
AY255165.1	NA	NA	D4b1b	D	FALSE
AY255166.1	China	NA	A6a	A	TRUE
AY255167.1	China	NA	F3a	F	TRUE
AY255168.1	China	NA	F2a1	F	TRUE
AY255169.1	China	NA	D5b1c	D	TRUE
AY255170.1	NA	NA	B4b1a2a	B	FALSE
AY255171.1	China	NA	M7b1a1+(16192)	M	TRUE
AY255172.1	China	NA	M12a1b	M	TRUE
AY255173.1	China	NA	M7b1a1a1	M	TRUE
AY255174.1	China	NA	C4a1a2a	C	TRUE
AY255175.1	China	NA	F1a1a	F	TRUE
AY255176.1	China	NA	C7a1c	C	TRUE
AY255177.1	China	NA	F1c1a1	F	TRUE
AY255178.2	China	NA	M10a1a1a	M	TRUE
AY255179.1	NA	NA	B5b2a1	B	FALSE
AY255180.1	China	NA	F2b	F	TRUE
AY275527.2	Morocco	Berber	U6b2	U	TRUE
AY275528.1	Morocco	Berber	U6b1a1	U	TRUE
AY275529.1	Morocco	Berber	U6b	U	TRUE
AY275530.1	Morocco	Berber	U6b	U	TRUE
AY275531.2	Morocco	Berber	U6a7a1	U	TRUE
AY275532.2	Morocco	Berber	U6a7a1	U	TRUE
AY275533.2	Morocco	Berber	U6a7b1	U	TRUE
AY275534.1	Morocco	Berber	U6a1a1	U	TRUE
AY275535.2	Morocco	Berber	U6a8a	U	TRUE
AY275536.3	Morocco	Berber	U6c2	U	TRUE
AY275537.2	Morocco	Berber	U6c1	U	TRUE
AY289051.1	NA	NA	S2	S	TRUE
AY289052.1	NA	NA	P3a	P	TRUE
AY289053.1	NA	NA	P6	P	TRUE
AY289054.1	NA	NA	P7	P	TRUE
AY289055.1	NA	NA	P6	P	TRUE
AY289056.1	NA	NA	O1a	O	TRUE
AY289057.1	NA	NA	P4b1	P	TRUE
AY289058.1	NA	NA	O1a	O	TRUE
AY289059.1	NA	NA	O	O	TRUE
AY289060.1	NA	NA	S2	S	TRUE
AY289061.1	NA	NA	S2	S	TRUE
AY289062.1	NA	NA	S4	S	TRUE
AY289063.1	NA	NA	P5	P	TRUE
AY289064.1	NA	NA	P4b	P	TRUE
AY289065.1	NA	NA	P3a	P	TRUE
AY289066.1	NA	NA	S3	S	TRUE
AY289067.1	NA	NA	S3	S	TRUE
AY289068.1	NA	NA	B4a1a1m1	B	FALSE
AY289069.1	NA	NA	B4a1a1a	B	FALSE
AY289070.1	NA	NA	E2a	E	TRUE
AY289071.1	NA	NA	M30b	M	TRUE
AY289072.1	NA	NA	M30a1	M	TRUE
AY289073.1	NA	NA	U1a1a	U	TRUE
AY289074.1	NA	NA	M35a1a	M	TRUE
AY289075.1	NA	NA	Q1c1a	Q	TRUE
AY289076.1	NA	NA	B4a1a1	B	FALSE
AY289077.1	NA	NA	B4a1a1	B	FALSE
AY289078.1	NA	NA	Q3a1	Q	TRUE
AY289079.1	NA	NA	Q3a	Q	TRUE
AY289080.1	NA	NA	B4a1a1	B	FALSE
AY289081.1	NA	NA	Q1	Q	TRUE
AY289082.1	NA	NA	Q1a1a	Q	TRUE
AY289083.1	NA	NA	B4a1a1a1	B	FALSE
AY289084.1	NA	NA	P2	P	TRUE
AY289085.1	NA	NA	Q1a	Q	TRUE
AY289086.1	NA	NA	P1	P	TRUE
AY289087.1	NA	NA	P1d1	P	TRUE
AY289088.1	NA	NA	P2	P	TRUE
AY289089.1	NA	NA	Q3a1	Q	TRUE
AY289090.1	NA	NA	Q1	Q	TRUE
AY289091.1	NA	NA	P3b	P	TRUE
AY289092.1	NA	NA	P1d	P	TRUE
AY289093.1	NA	NA	B4a1a1a13	B	FALSE
AY289094.1	NA	NA	B4a1a1k1	B	FALSE
AY289095.1	NA	NA	F4b1	F	TRUE
AY289096.1	NA	NA	F4b1	F	TRUE
AY289097.1	NA	NA	M7b1a2a1a	M	TRUE
AY289098.1	NA	NA	M7b1a2a1	M	TRUE
AY289099.1	NA	NA	F1a1a1	F	TRUE
AY289100.1	NA	NA	B4c2a	B	FALSE
AY289101.1	NA	NA	B4c2	B	FALSE
AY289102.1	NA	NA	B4a1a1	B	FALSE
AY339402.1	Finland	NA	H39	H	TRUE
AY339403.1	Finland	NA	H39	H	TRUE
AY339404.1	Finland	NA	H5c1a	H	TRUE
AY339405.1	Finland	NA	H36	H	TRUE
AY339406.1	Finland	NA	H45	H	TRUE
AY339407.1	Finland	NA	H3+16311	H	TRUE
AY339408.1	Finland	NA	H3+16311	H	TRUE
AY339409.2	Finland	NA	H13a2	H	TRUE
AY339410.2	Finland	NA	H13a1a1d1	H	TRUE
AY339411.1	Finland	NA	H27a	H	TRUE
AY339412.1	Finland	NA	H1	H	TRUE
AY339413.1	Finland	NA	H1f1	H	TRUE
AY339414.1	Finland	NA	H1f1	H	TRUE
AY339415.1	Finland	NA	H1f1	H	TRUE
AY339416.1	Finland	NA	H1f1	H	TRUE
AY339417.1	Finland	NA	H1f1	H	TRUE
AY339418.1	Finland	NA	H1f1	H	TRUE
AY339419.1	Finland	NA	H1f1	H	TRUE
AY339420.1	Finland	NA	H1f1	H	TRUE
AY339421.1	Finland	NA	H1+152	H	TRUE
AY339422.1	Finland	NA	H1a2	H	TRUE
AY339423.1	Finland	NA	H1a2	H	TRUE
AY339424.1	Finland	NA	H1a2	H	TRUE
AY339425.1	Finland	NA	H1a2	H	TRUE
AY339426.1	Finland	NA	H2a2b3	H	TRUE
AY339427.1	Finland	NA	H2a1	H	TRUE
AY339428.1	Finland	NA	H2a1	H	TRUE
AY339429.1	Finland	NA	H2a3a	H	TRUE
AY339430.1	Finland	NA	H5a8	H	TRUE
AY339431.1	Finland	NA	H5a1e	H	TRUE
AY339432.1	Finland	NA	H5a1e	H	TRUE
AY339433.1	Finland	NA	V	V	TRUE
AY339434.1	Finland	NA	V1a1	V	TRUE
AY339435.1	Finland	NA	V1a1	V	TRUE
AY339436.1	Finland	NA	V1a1	V	TRUE
AY339437.1	Finland	NA	V1a1a1	V	TRUE
AY339438.1	Finland	NA	V1a1a	V	TRUE
AY339439.1	Finland	NA	V1a1a1	V	TRUE
AY339440.1	Finland	NA	V1a1a1	V	TRUE
AY339441.1	Finland	NA	V1a1a1	V	TRUE
AY339442.1	Finland	NA	V1a1a1	V	TRUE
AY339443.1	Finland	NA	V1a1a1	V	TRUE
AY339444.1	Finland	NA	V1a1a	V	TRUE
AY339445.1	Finland	NA	V1a1a1	V	TRUE
AY339446.1	Finland	NA	V7a1	V	TRUE
AY339447.1	Finland	NA	V7a1	V	TRUE
AY339448.1	Finland	NA	V7a1	V	TRUE
AY339449.1	Finland	NA	V7a1	V	TRUE
AY339450.1	Finland	NA	V7a1	V	TRUE
AY339451.1	Finland	NA	V5	V	TRUE
AY339452.1	Finland	NA	V5	V	TRUE
AY339453.1	Finland	NA	V5	V	TRUE
AY339454.1	Finland	NA	V5	V	TRUE
AY339455.1	Finland	NA	V8	V	TRUE
AY339456.1	Finland	NA	V8	V	TRUE
AY339457.1	Finland	NA	V8	V	TRUE
AY339458.1	Finland	NA	V8	V	TRUE
AY339459.1	Finland	NA	V8	V	TRUE
AY339460.2	Finland	NA	W1	W	TRUE
AY339461.2	Finland	NA	W1	W	TRUE
AY339462.2	Finland	NA	W1b	W	TRUE
AY339463.2	Finland	NA	W1b	W	TRUE
AY339464.2	Finland	NA	W1b	W	TRUE
AY339465.2	Finland	NA	W1b	W	TRUE
AY339466.2	Finland	NA	W1b1	W	TRUE
AY339467.2	Finland	NA	W1b1	W	TRUE
AY339468.2	Finland	NA	W1b1	W	TRUE
AY339469.2	Finland	NA	W1b1	W	TRUE
AY339470.2	Finland	NA	W1b1	W	TRUE
AY339471.1	Finland	NA	W1b1	W	TRUE
AY339472.2	Finland	NA	W1b1	W	TRUE
AY339473.2	Finland	NA	W1b1	W	TRUE
AY339474.2	Finland	NA	W1b1	W	TRUE
AY339475.2	Finland	NA	W1a	W	TRUE
AY339476.2	Finland	NA	W1a	W	TRUE
AY339477.2	Finland	NA	W1a	W	TRUE
AY339478.2	Finland	NA	W1a	W	TRUE
AY339479.2	Finland	NA	W1a	W	TRUE
AY339480.2	Finland	NA	W1a	W	TRUE
AY339481.2	Finland	NA	W1a	W	TRUE
AY339482.2	Finland	NA	W1a	W	TRUE
AY339483.2	Finland	NA	W1a	W	TRUE
AY339484.2	Finland	NA	W1a	W	TRUE
AY339485.2	Finland	NA	W1a	W	TRUE
AY339486.2	Finland	NA	W1a	W	TRUE
AY339487.2	Finland	NA	W1a	W	TRUE
AY339488.2	Finland	NA	W1a	W	TRUE
AY339489.2	Finland	NA	W1a	W	TRUE
AY339490.2	Finland	NA	W1a	W	TRUE
AY339491.2	Finland	NA	W1a	W	TRUE
AY339492.2	Finland	NA	W1a	W	TRUE
AY339493.2	Finland	NA	W1a	W	TRUE
AY339494.2	Finland	NA	W1a	W	TRUE
AY339495.2	Finland	NA	W1a	W	TRUE
AY339496.2	Finland	NA	W1a	W	TRUE
AY339497.2	Finland	NA	I2a1a	I	TRUE
AY339498.1	NA	NA	I2	I	FALSE
AY339499.1	NA	NA	I2	I	FALSE
AY339500.1	NA	NA	I2	I	FALSE
AY339501.1	NA	NA	I2	I	FALSE
AY339502.1	Finland	NA	I1a1a	I	TRUE
AY339503.2	Finland	NA	I1a1a	I	TRUE
AY339504.2	Finland	NA	I1a1a	I	TRUE
AY339505.1	Finland	NA	I1a1a	I	TRUE
AY339506.2	Finland	NA	I1a1a1	I	TRUE
AY339507.2	Finland	NA	I1a1a2	I	TRUE
AY339508.2	Finland	NA	I1a1a2	I	TRUE
AY339509.2	Finland	NA	I1a1a2	I	TRUE
AY339510.2	Finland	NA	X2c1	X	TRUE
AY339511.2	Finland	NA	X2c1a	X	TRUE
AY339512.2	Finland	NA	X2c1a	X	TRUE
AY339513.2	Finland	NA	X2b9	X	TRUE
AY339514.1	Finland	NA	Z1a1a	Z	TRUE
AY339515.1	Finland	NA	Z1a1a	Z	TRUE
AY339516.1	Finland	NA	Z1a1a	Z	TRUE
AY339517.1	Finland	NA	Z1a1a	Z	TRUE
AY339518.1	Finland	NA	Z1a1a	Z	TRUE
AY339519.1	Finland	NA	Z1a1a	Z	TRUE
AY339520.1	Finland	NA	Z1a1a	Z	TRUE
AY339521.1	Finland	NA	Z1a1a	Z	TRUE
AY339522.2	Finland	NA	Z1a1a	Z	TRUE
AY339523.1	Finland	NA	U5a2d1	U	TRUE
AY339524.1	Finland	NA	U5a2a1a	U	TRUE
AY339525.1	Finland	NA	U5a2a1a	U	TRUE
AY339526.1	Finland	NA	U5a2a1a	U	TRUE
AY339527.1	Finland	NA	U5a2a1e	U	TRUE
AY339528.1	Finland	NA	U5a1b3a1	U	TRUE
AY339529.2	Finland	NA	U5a1b3a1	U	TRUE
AY339530.1	Finland	NA	U5b1b1a1	U	TRUE
AY339531.1	Finland	NA	U5b1b1a1	U	TRUE
AY339532.1	Finland	NA	U5b1b1a	U	TRUE
AY339533.1	Finland	NA	U5b1b1a	U	TRUE
AY339534.1	Finland	NA	U5b1b1a	U	TRUE
AY339535.1	Finland	NA	U5b1b1a	U	TRUE
AY339536.1	Finland	NA	U5b1b2	U	TRUE
AY339537.1	Finland	NA	U5b1b2	U	TRUE
AY339538.1	Finland	NA	U5b1b2	U	TRUE
AY339539.1	Finland	NA	U5b1b2	U	TRUE
AY339540.1	Finland	NA	U5b1b2	U	TRUE
AY339541.1	Finland	NA	U5b1b2	U	TRUE
AY339542.1	Finland	NA	U5b1b2	U	TRUE
AY339543.1	Finland	NA	U5b1b2	U	TRUE
AY339544.1	Finland	NA	U5b2a1a+16311	U	TRUE
AY339545.1	Finland	NA	U2e1a1a	U	TRUE
AY339546.1	Finland	NA	U2e1a1a	U	TRUE
AY339547.1	Finland	NA	U7b2	U	TRUE
AY339548.1	Finland	NA	U7b2	U	TRUE
AY339549.1	Finland	NA	U4d1a1	U	TRUE
AY339550.1	Finland	NA	U4a2b	U	TRUE
AY339551.1	Finland	NA	U8a1a1	U	TRUE
AY339552.1	Finland	NA	U8a1a1	U	TRUE
AY339553.1	Finland	NA	U8a1a1	U	TRUE
AY339554.2	Finland	NA	K1a1b1b1	K	TRUE
AY339555.2	Finland	NA	K1c1	K	TRUE
AY339556.2	Finland	NA	K1c1	K	TRUE
AY339557.2	Finland	NA	K1c1	K	TRUE
AY339558.2	Finland	NA	K1c1	K	TRUE
AY339559.2	Finland	NA	K1c1	K	TRUE
AY339560.2	Finland	NA	K1c1	K	TRUE
AY339561.2	Finland	NA	K1b2a1	K	TRUE
AY339562.2	Finland	NA	K1b2a1	K	TRUE
AY339563.2	Finland	NA	K1a13a	K	TRUE
AY339564.2	Finland	NA	K1a13a	K	TRUE
AY339565.2	Finland	NA	K1a2a2	K	TRUE
AY339566.1	Finland	NA	T2c1c2	T	TRUE
AY339567.1	Finland	NA	T2b3d	T	TRUE
AY339568.1	Finland	NA	T2b4+152	T	TRUE
AY339569.1	NA	NA	T2+16189	T	FALSE
AY339570.1	Finland	NA	T1b1	T	TRUE
AY339571.1	Finland	NA	T1b1	T	TRUE
AY339572.1	Finland	NA	T1a1	T	TRUE
AY339573.1	Finland	NA	T1a1	T	TRUE
AY339574.1	Finland	NA	T1a1	T	TRUE
AY339575.1	Finland	NA	T1a1	T	TRUE
AY339576.1	Finland	NA	T1a1b	T	TRUE
AY339577.1	Finland	NA	J2b1a2	J	TRUE
AY339578.1	Finland	NA	J2b1a2	J	TRUE
AY339579.1	Finland	NA	J2a1a1a1	J	TRUE
AY339580.1	Finland	NA	J2a1a1a1	J	TRUE
AY339581.2	Finland	NA	J1b1a1b	J	TRUE
AY339582.1	Finland	NA	J1b1a1b	J	TRUE
AY339583.1	Finland	NA	J1c2	J	TRUE
AY339584.1	Finland	NA	J1c2n	J	TRUE
AY339585.1	Finland	NA	J1c2n	J	TRUE
AY339586.1	Finland	NA	J1c8a1a	J	TRUE
AY339587.1	Finland	NA	J1c2	J	TRUE
AY339588.1	Finland	NA	J1c2b5	J	TRUE
AY339589.1	Finland	NA	J1c6	J	TRUE
AY339590.1	Finland	NA	J1c2	J	TRUE
AY339591.1	Finland	NA	J1c1a	J	TRUE
AY339592.1	Finland	NA	J1c1a	J	TRUE
AY339593.1	Finland	NA	J1c1a	J	TRUE
AY495090.1	NA	NA	H7a	H	TRUE
AY495091.1	NA	NA	H23	H	TRUE
AY495092.1	NA	NA	H23	H	TRUE
AY495093.1	NA	NA	H10b1	H	TRUE
AY495094.1	NA	NA	H1e2	H	TRUE
AY495095.1	NA	NA	H4a1a1	H	TRUE
AY495096.1	NA	NA	H1c2a	H	TRUE
AY495097.1	NA	NA	H23	H	TRUE
AY495098.1	NA	NA	H43	H	TRUE
AY495099.1	NA	NA	H1az	H	TRUE
AY495100.1	NA	NA	H105a	H	TRUE
AY495101.1	NA	NA	H10a	H	TRUE
AY495102.1	NA	NA	H1c5	H	TRUE
AY495103.1	NA	NA	H1u1	H	TRUE
AY495104.1	NA	NA	H7b5	H	TRUE
AY495105.2	NA	NA	H7a	H	TRUE
AY495106.2	NA	NA	H1m	H	TRUE
AY495107.1	NA	NA	H13a1a	H	TRUE
AY495108.1	NA	NA	H7d3a	H	TRUE
AY495109.1	NA	NA	V+@16298	V	TRUE
AY495110.1	NA	NA	H16b	H	TRUE
AY495111.1	NA	NA	H4a1a1	H	TRUE
AY495112.1	NA	NA	H1	H	TRUE
AY495113.1	NA	NA	H1c2a	H	TRUE
AY495114.1	NA	NA	H43	H	TRUE
AY495115.1	NA	NA	H7	H	TRUE
AY495116.1	NA	NA	H18	H	TRUE
AY495117.1	NA	NA	H1	H	TRUE
AY495118.1	NA	NA	V+@16298	V	TRUE
AY495119.1	NA	NA	H1j5	H	TRUE
AY495120.1	NA	NA	H7	H	TRUE
AY495121.1	NA	NA	H3+152	H	TRUE
AY495122.1	NA	NA	H+152	H	TRUE
AY495123.2	NA	NA	H4a1	H	TRUE
AY495124.1	NA	NA	H1bb	H	TRUE
AY495125.1	NA	NA	H3g1	H	TRUE
AY495126.1	NA	NA	H23	H	TRUE
AY495127.2	NA	NA	H16d	H	TRUE
AY495128.2	NA	NA	H16a	H	TRUE
AY495129.1	NA	NA	H13a1a1a	H	TRUE
AY495130.1	NA	NA	H3k1a	H	TRUE
AY495131.1	NA	NA	H3i1	H	TRUE
AY495132.1	NA	NA	H3g	H	TRUE
AY495133.1	NA	NA	H16a1	H	TRUE
AY495134.1	NA	NA	H1e7	H	TRUE
AY495135.1	NA	NA	H16+152	H	TRUE
AY495136.1	NA	NA	H69	H	TRUE
AY495137.1	NA	NA	H3q1	H	TRUE
AY495138.1	NA	NA	H16a1	H	TRUE
AY495139.1	NA	NA	H1c13	H	TRUE
AY495140.1	NA	NA	H46	H	TRUE
AY495141.1	NA	NA	H1c+152	H	TRUE
AY495142.1	NA	NA	H3g	H	TRUE
AY495143.2	NA	NA	H16a	H	TRUE
AY495144.1	NA	NA	H1bb	H	TRUE
AY495145.2	NA	NA	H10b	H	TRUE
AY495146.1	NA	NA	H15a	H	TRUE
AY495147.1	NA	NA	H1cj	H	TRUE
AY495148.1	NA	NA	H3b+16129	H	TRUE
AY495149.1	NA	NA	H13a1a	H	TRUE
AY495150.1	NA	NA	H17	H	TRUE
AY495151.1	NA	NA	H17	H	TRUE
AY495152.1	NA	NA	H1m	H	TRUE
AY495153.1	NA	NA	H1aw	H	TRUE
AY495154.1	NA	NA	H17a2	H	TRUE
AY495155.1	NA	NA	H3b2	H	TRUE
AY495156.2	NA	NA	H3af	H	TRUE
AY495157.1	NA	NA	H1c1	H	TRUE
AY495158.1	NA	NA	H1c1	H	TRUE
AY495159.1	NA	NA	H1c1	H	TRUE
AY495160.1	NA	NA	H1c1a	H	TRUE
AY495161.1	NA	NA	H1c1	H	TRUE
AY495162.1	NA	NA	H1c1	H	TRUE
AY495163.1	NA	NA	H1c1a	H	TRUE
AY495164.1	NA	NA	H1c1	H	TRUE
AY495165.1	NA	NA	H5a1	H	TRUE
AY495166.1	NA	NA	H5a1	H	TRUE
AY495167.1	NA	NA	H5a1b	H	TRUE
AY495168.1	NA	NA	H5a1	H	TRUE
AY495169.1	NA	NA	H5	H	TRUE
AY495170.1	NA	NA	H5a1k	H	TRUE
AY495171.1	NA	NA	H5a1d	H	TRUE
AY495172.1	NA	NA	H5p	H	TRUE
AY495173.1	NA	NA	H5k	H	TRUE
AY495174.1	NA	NA	H5	H	TRUE
AY495175.1	NA	NA	H5a3a3	H	TRUE
AY495176.1	NA	NA	H5a1b	H	TRUE
AY495177.1	NA	NA	H3t	H	TRUE
AY495178.1	NA	NA	H4a1a1a	H	TRUE
AY495179.1	NA	NA	H4a1a1a	H	TRUE
AY495180.1	NA	NA	H3d	H	TRUE
AY495181.1	NA	NA	H4a1a1a	H	TRUE
AY495182.1	NA	NA	H4a1a1a	H	TRUE
AY495183.1	NA	NA	H4a1a1a	H	TRUE
AY495184.1	NA	NA	H4a1a1a	H	TRUE
AY495185.1	NA	NA	H61	H	TRUE
AY495186.1	NA	NA	H4a1a1a1a1	H	TRUE
AY495187.1	NA	NA	H1c17	H	TRUE
AY495188.1	NA	NA	H1a1	H	TRUE
AY495189.1	NA	NA	H1a1a1	H	TRUE
AY495190.1	NA	NA	H1a1b	H	TRUE
AY495191.1	NA	NA	H1a1	H	TRUE
AY495192.1	NA	NA	H1a1	H	TRUE
AY495193.1	NA	NA	H1a1	H	TRUE
AY495194.1	NA	NA	H1a1	H	TRUE
AY495195.1	NA	NA	J1c3e1	J	TRUE
AY495196.1	NA	NA	J1c6	J	TRUE
AY495197.1	NA	NA	J1c4	J	TRUE
AY495198.1	NA	NA	J1c1e	J	TRUE
AY495199.1	NA	NA	J1c5	J	TRUE
AY495200.1	NA	NA	J1c4	J	TRUE
AY495201.1	NA	NA	J1c3d	J	TRUE
AY495202.1	NA	NA	J1c1b	J	TRUE
AY495203.1	NA	NA	J1c	J	TRUE
AY495204.1	NA	NA	J1c5d	J	TRUE
AY495205.1	NA	NA	J1c9	J	TRUE
AY495206.1	NA	NA	J1c	J	TRUE
AY495207.1	NA	NA	J1c3d	J	TRUE
AY495208.1	NA	NA	J1c1e	J	TRUE
AY495209.1	NA	NA	J1c6	J	TRUE
AY495210.1	NA	NA	J1c1a	J	TRUE
AY495211.1	NA	NA	J1c3a1	J	TRUE
AY495212.1	NA	NA	J1c5	J	TRUE
AY495213.1	NA	NA	J1c3a2	J	TRUE
AY495214.1	NA	NA	J1c3i	J	TRUE
AY495215.1	NA	NA	J1c3	J	TRUE
AY495216.1	NA	NA	J1c1a	J	TRUE
AY495217.1	NA	NA	J1c3a2	J	TRUE
AY495218.1	NA	NA	J1c2	J	TRUE
AY495219.1	NA	NA	J1c2	J	TRUE
AY495220.1	NA	NA	J1c2a3	J	TRUE
AY495221.1	NA	NA	J1c2	J	TRUE
AY495222.1	NA	NA	J1c2b	J	TRUE
AY495223.1	NA	NA	J1c2l	J	TRUE
AY495224.1	NA	NA	J1c2	J	TRUE
AY495225.1	NA	NA	J1c2p	J	TRUE
AY495226.1	NA	NA	J1c2q	J	TRUE
AY495227.1	NA	NA	J1c2a1	J	TRUE
AY495228.1	NA	NA	J1c2	J	TRUE
AY495229.1	NA	NA	J1c2a1a	J	TRUE
AY495230.1	NA	NA	J1c2	J	TRUE
AY495231.1	NA	NA	J1b1a1c	J	TRUE
AY495232.1	NA	NA	J1b1a1b	J	TRUE
AY495233.1	NA	NA	J1b1a1b	J	TRUE
AY495234.1	NA	NA	J1b1a1	J	TRUE
AY495235.1	NA	NA	J1b1a1	J	TRUE
AY495236.1	NA	NA	J1b1a1b	J	TRUE
AY495237.1	NA	NA	J1b1a1b	J	TRUE
AY495238.1	NA	NA	J1b1a1d	J	TRUE
AY495239.1	NA	NA	K2a6	K	TRUE
AY495240.1	NA	NA	K2a6	K	TRUE
AY495241.1	NA	NA	K2a	K	TRUE
AY495242.1	NA	NA	K2a4	K	TRUE
AY495243.1	NA	NA	K1c1b	K	TRUE
AY495244.1	NA	NA	K2a6	K	TRUE
AY495245.1	NA	NA	K1c1f	K	TRUE
AY495246.1	NA	NA	K2a2	K	TRUE
AY495247.1	NA	NA	K2a	K	TRUE
AY495248.1	NA	NA	K2a6	K	TRUE
AY495249.1	NA	NA	K2a3a1	K	TRUE
AY495250.1	NA	NA	K1c1b	K	TRUE
AY495251.1	NA	NA	K1c1b	K	TRUE
AY495252.1	NA	NA	K2a3	K	TRUE
AY495253.1	NA	NA	K1a4d	K	TRUE
AY495254.1	NA	NA	K1a2	K	TRUE
AY495255.1	NA	NA	K1a4d	K	TRUE
AY495256.1	NA	NA	K1a3a2	K	TRUE
AY495257.1	NA	NA	K1a1a2a1	K	TRUE
AY495258.1	NA	NA	K1a3a1b	K	TRUE
AY495259.1	NA	NA	K1a4d	K	TRUE
AY495260.1	NA	NA	K1b1b1	K	TRUE
AY495261.1	NA	NA	K1a4	K	TRUE
AY495262.1	NA	NA	K1a4a1	K	TRUE
AY495263.1	NA	NA	K1a4	K	TRUE
AY495264.1	NA	NA	K1a3	K	TRUE
AY495265.1	NA	NA	K1a4a1a	K	TRUE
AY495266.1	NA	NA	K1a4a1d	K	TRUE
AY495267.1	NA	NA	T2b1	T	TRUE
AY495268.1	NA	NA	T2b	T	TRUE
AY495269.1	NA	NA	T2b	T	TRUE
AY495270.1	NA	NA	T2b	T	TRUE
AY495271.1	NA	NA	T2b27	T	TRUE
AY495272.1	NA	NA	T2b	T	TRUE
AY495273.1	NA	NA	T2b	T	TRUE
AY495274.1	NA	NA	T2b	T	TRUE
AY495275.1	NA	NA	T2b3b	T	TRUE
AY495276.1	NA	NA	T2b	T	TRUE
AY495277.1	NA	NA	T2b	T	TRUE
AY495278.1	NA	NA	T2b	T	TRUE
AY495279.1	NA	NA	T2b	T	TRUE
AY495280.1	NA	NA	T2b17a	T	TRUE
AY495281.1	NA	NA	T2b	T	TRUE
AY495282.1	NA	NA	T2b6a	T	TRUE
AY495283.1	NA	NA	T2b	T	TRUE
AY495284.1	NA	NA	T2b6	T	TRUE
AY495285.1	NA	NA	T2b	T	TRUE
AY495286.1	NA	NA	T2b5	T	TRUE
AY495287.1	NA	NA	T2b5	T	TRUE
AY495288.1	NA	NA	T1a1	T	TRUE
AY495289.1	NA	NA	T1a1	T	TRUE
AY495290.1	NA	NA	T1a1	T	TRUE
AY495291.1	NA	NA	T1a1j	T	TRUE
AY495292.1	NA	NA	T1a1	T	TRUE
AY495293.1	NA	NA	T1a1	T	TRUE
AY495294.1	NA	NA	T1a1a1	T	TRUE
AY495295.1	NA	NA	T1a1	T	TRUE
AY495296.1	NA	NA	T1a3a	T	TRUE
AY495297.1	NA	NA	T1a1	T	TRUE
AY495298.1	NA	NA	T2a1a	T	TRUE
AY495299.1	NA	NA	T2b2b	T	TRUE
AY495300.1	NA	NA	T2a1a3a	T	TRUE
AY495301.1	NA	NA	T2a1a	T	TRUE
AY495302.1	NA	NA	T2a1a5	T	TRUE
AY495303.1	NA	NA	T2a1a3a	T	TRUE
AY495304.1	NA	NA	T2a1a	T	TRUE
AY495305.1	NA	NA	T2b2b	T	TRUE
AY495306.1	NA	NA	V+@72	V	TRUE
AY495307.1	NA	NA	V	V	TRUE
AY495308.1	NA	NA	V	V	TRUE
AY495309.1	NA	NA	V	V	TRUE
AY495310.1	NA	NA	V2b1	V	TRUE
AY495311.1	NA	NA	V	V	TRUE
AY495312.1	NA	NA	V4	V	TRUE
AY495313.1	NA	NA	V2b	V	TRUE
AY495314.1	NA	NA	V	V	TRUE
AY495315.1	NA	NA	V	V	TRUE
AY495316.1	NA	NA	H35a	H	TRUE
AY495317.1	NA	NA	V2a1a	V	TRUE
AY495318.1	NA	NA	V18	V	TRUE
AY495319.1	NA	NA	V2b1	V	TRUE
AY495320.1	NA	NA	V	V	TRUE
AY495321.1	NA	NA	V12	V	TRUE
AY495322.1	NA	NA	V2a1	V	TRUE
AY495323.1	NA	NA	V2a1a	V	TRUE
AY495324.1	NA	NA	V1a	V	TRUE
AY495325.1	NA	NA	V1a1	V	TRUE
AY495326.1	NA	NA	V	V	TRUE
AY495327.1	NA	NA	V	V	TRUE
AY495328.1	NA	NA	V3b	V	TRUE
AY495329.1	NA	NA	V	V	TRUE
AY495330.1	NA	NA	V3b	V	TRUE
AY519484.2	NA	NA	B4d1a	B	FALSE
AY519485.2	Russia	Siberia	C4a2a1b	C	TRUE
AY519486.1	Russia	Siberia	A8a	A	TRUE
AY519487.2	Russia	Siberia	C4b2a	C	TRUE
AY519488.1	Russia	Siberia	A12a	A	TRUE
AY519489.2	NA	NA	B5b2a	B	FALSE
AY519490.2	Russia	Siberia	C4b8a	C	TRUE
AY519491.2	Russia	Siberia	D4o2a	D	TRUE
AY519492.2	NA	NA	B4a1c2	B	FALSE
AY519493.2	Russia	Siberia	Z1	Z	TRUE
AY519494.2	NA	NA	B4b1a	B	FALSE
AY519495.2	NA	NA	B4a1c2	B	FALSE
AY519496.2	Russia	Siberia	C1a	C	TRUE
AY519497.2	Russia	Siberia	M8a2b	M	TRUE
AY570524.1	NA	NA	D5a3a1a	D	TRUE
AY570525.2	NA	NA	D5a2a1	D	TRUE
AY570526.1	NA	NA	C4b1	C	TRUE
AY615359.1	NA	NA	C5b1a	C	TRUE
AY615360.2	NA	NA	C4a1a3a1	C	TRUE
AY615361.1	NA	NA	C5a1	C	TRUE
AY665667.1	NA	NA	J1c4b	J	TRUE
AY713976.1	NA	NA	HV12b	H	TRUE
AY713977.1	NA	NA	H	H	TRUE
AY713978.1	NA	NA	H9	H	TRUE
AY713979.1	NA	NA	V2a	V	TRUE
AY713980.1	NA	NA	H13a2a	H	TRUE
AY713981.1	NA	NA	HV+16311	H	TRUE
AY713982.1	NA	NA	H13a1a	H	TRUE
AY713983.1	NA	NA	R5a1a	R	TRUE
AY713984.1	NA	NA	R5a1a	R	TRUE
AY713985.1	NA	NA	R5a2a	R	TRUE
AY713986.1	NA	NA	HV2a2	H	TRUE
AY713987.1	NA	NA	HV12b1a	H	TRUE
AY713988.1	NA	NA	HV14a	H	TRUE
AY713989.1	NA	NA	R5a2b1	R	TRUE
AY713990.1	NA	NA	U2a1a	U	TRUE
AY713991.1	NA	NA	R5a2b1	R	TRUE
AY713992.1	NA	NA	U2a1b	U	TRUE
AY713993.1	NA	NA	R5a2	R	TRUE
AY713994.1	NA	NA	R6b	R	TRUE
AY713995.1	NA	NA	H15a1a1	H	TRUE
AY713996.1	NA	NA	R5a2a	R	TRUE
AY713997.1	NA	NA	R5a2b1	R	TRUE
AY713998.1	NA	NA	R5	R	TRUE
AY713999.1	NA	NA	R0a2	R	TRUE
AY714000.1	NA	NA	R5a2b1	R	TRUE
AY714001.1	NA	NA	R30a1a	R	TRUE
AY714002.1	NA	NA	R5a2b2	R	TRUE
AY714003.1	NA	NA	U5a1b1f	U	TRUE
AY714004.1	NA	NA	U7	U	TRUE
AY714005.1	NA	NA	U2c1a	U	TRUE
AY714006.1	NA	NA	R30	R	TRUE
AY714007.1	NA	NA	R2+13500+195	R	TRUE
AY714008.1	NA	NA	N1a2	N	TRUE
AY714009.1	NA	NA	R8b1a	R	TRUE
AY714010.1	NA	NA	U2c	U	TRUE
AY714011.1	NA	NA	R8a1a3	R	TRUE
AY714012.1	NA	NA	R8a1a1a1	R	TRUE
AY714013.1	NA	NA	U7a1a	U	TRUE
AY714014.1	NA	NA	U7a1a	U	TRUE
AY714015.1	NA	NA	T1a1	T	TRUE
AY714016.1	NA	NA	T2b2	T	TRUE
AY714017.1	NA	NA	K2a5b	K	TRUE
AY714018.1	NA	NA	W1+119	W	TRUE
AY714019.1	NA	NA	R6a2	R	TRUE
AY714020.1	NA	NA	U2b1a	U	TRUE
AY714021.1	NA	NA	R31a	R	TRUE
AY714022.1	NA	NA	T2a1a	T	TRUE
AY714023.1	NA	NA	U3b	U	TRUE
AY714024.1	NA	NA	R7b1a	R	TRUE
AY714025.1	NA	NA	U2b2	U	TRUE
AY714026.1	NA	NA	U2e	U	TRUE
AY714027.1	NA	NA	U2b2	U	TRUE
AY714028.1	NA	NA	R6+16129	R	TRUE
AY714029.1	NA	NA	T2e2	T	TRUE
AY714030.1	NA	NA	R7a	R	TRUE
AY714031.1	NA	NA	N5	N	TRUE
AY714032.1	NA	NA	R30a1b	R	TRUE
AY714033.1	NA	NA	J1b1b3	J	TRUE
AY714034.1	NA	NA	J1c1b1a	J	TRUE
AY714035.1	NA	NA	J1b1a1	J	TRUE
AY714036.1	NA	NA	T1a1b1	T	TRUE
AY714037.1	NA	NA	T2d1a	T	TRUE
AY714038.1	NA	NA	U1a1c1a	U	TRUE
AY714039.1	NA	NA	W1c	W	TRUE
AY714040.1	NA	NA	U2e1a1	U	TRUE
AY714041.1	NA	NA	I1b	I	TRUE
AY714042.1	NA	NA	U1a1c1d	U	TRUE
AY714043.1	NA	NA	W3a1b	W	TRUE
AY714044.1	NA	NA	K1a1b2a	K	TRUE
AY714045.1	NA	NA	R1a1a	R	TRUE
AY714046.1	NA	NA	R31b	R	TRUE
AY714047.1	NA	NA	R30b1	R	TRUE
AY714048.1	NA	NA	R31b	R	TRUE
AY714049.1	NA	NA	U2e1b	U	TRUE
AY714050.1	NA	NA	R30b1	R	TRUE
AY738940.1	Pakistan	NA	R0a2d	R	TRUE
AY738941.1	Pakistan	NA	HV4c	H	TRUE
AY738942.1	Pakistan	NA	HV1b	H	TRUE
AY738943.1	Pakistan	NA	HV1a'b'c	H	TRUE
AY738944.1	Pakistan	NA	HV0+195	H	TRUE
AY738945.1	Pakistan	NA	HV0a	H	TRUE
AY738946.1	Pakistan	NA	V	V	TRUE
AY738947.1	Pakistan	NA	V1a	V	TRUE
AY738948.1	Pakistan	NA	H	H	TRUE
AY738949.1	Pakistan	NA	H	H	TRUE
AY738950.1	Pakistan	NA	H4a1c1a	H	TRUE
AY738951.1	Pakistan	NA	H14a	H	TRUE
AY738952.1	Pakistan	NA	H5a2	H	TRUE
AY738953.1	Pakistan	NA	H5+709	H	TRUE
AY738954.1	Pakistan	NA	H5b	H	TRUE
AY738955.1	Pakistan	NA	H6a1b4	H	TRUE
AY738956.1	Pakistan	NA	H6b	H	TRUE
AY738957.1	Pakistan	NA	H8a1	H	TRUE
AY738958.1	Pakistan	NA	H11a1	H	TRUE
AY738959.1	Pakistan	NA	H47	H	TRUE
AY738960.1	Pakistan	NA	H15b	H	TRUE
AY738961.1	Pakistan	NA	H2b	H	TRUE
AY738962.1	Pakistan	NA	H2a3	H	TRUE
AY738963.1	Pakistan	NA	H2a5a1b	H	TRUE
AY738964.1	Pakistan	NA	H7h1	H	TRUE
AY738965.1	Pakistan	NA	H7c1	H	TRUE
AY738966.1	Pakistan	NA	H7b1	H	TRUE
AY738967.1	Pakistan	NA	H32	H	TRUE
AY738968.1	Pakistan	NA	H34	H	TRUE
AY738969.1	Pakistan	NA	H9a	H	TRUE
AY738970.1	Pakistan	NA	H10a1a	H	TRUE
AY738971.1	Pakistan	NA	H1e2c	H	TRUE
AY738972.1	Pakistan	NA	H1a3a3	H	TRUE
AY738973.1	Pakistan	NA	H1	H	TRUE
AY738974.1	Pakistan	NA	H1	H	TRUE
AY738975.1	Pakistan	NA	H1b1a	H	TRUE
AY738976.1	Pakistan	NA	H1	H	TRUE
AY738977.1	Pakistan	NA	H1bp	H	TRUE
AY738978.1	Pakistan	NA	H1+16311	H	TRUE
AY738979.1	Pakistan	NA	H1ak	H	TRUE
AY738980.1	Pakistan	NA	H1	H	TRUE
AY738981.1	Pakistan	NA	H1	H	TRUE
AY738982.1	Pakistan	NA	H1ab1	H	TRUE
AY738983.1	Pakistan	NA	H3d	H	TRUE
AY738984.1	Pakistan	NA	H3	H	TRUE
AY738985.1	Pakistan	NA	H3	H	TRUE
AY738986.1	Pakistan	NA	H3a1	H	TRUE
AY738987.1	Pakistan	NA	H3	H	TRUE
AY738988.1	Pakistan	NA	H3b5	H	TRUE
AY738989.1	Pakistan	NA	H3	H	TRUE
AY738990.1	Pakistan	NA	H3c1	H	TRUE
AY738991.1	Pakistan	NA	H3c2a	H	TRUE
AY738992.1	Pakistan	NA	H3	H	TRUE
AY738993.1	Pakistan	NA	H+195	H	TRUE
AY738994.1	Pakistan	NA	H12a	H	TRUE
AY738995.1	Pakistan	NA	H13a1a1	H	TRUE
AY738996.1	Pakistan	NA	H13a1a	H	TRUE
AY738997.1	Pakistan	NA	H13a1a2a	H	TRUE
AY738998.1	Pakistan	NA	H70	H	TRUE
AY738999.1	Pakistan	NA	H	H	TRUE
AY739000.1	Pakistan	NA	H	H	TRUE
AY739001.1	Pakistan	NA	H	H	TRUE
AY882379.1	Pakistan	NA	U2a1a	U	TRUE
AY882380.1	Pakistan	NA	U2b2	U	TRUE
AY882381.1	Pakistan	NA	U2c1b	U	TRUE
AY882382.1	Pakistan	NA	U2e1a1	U	TRUE
AY882383.1	Pakistan	NA	U3a2a1	U	TRUE
AY882384.1	Pakistan	NA	U3b3	U	TRUE
AY882385.2	Pakistan	NA	U3b1a1	U	TRUE
AY882386.1	Pakistan	NA	U4a1a	U	TRUE
AY882387.1	Pakistan	NA	U4a2a	U	TRUE
AY882388.1	Pakistan	NA	U4b1a1a1	U	TRUE
AY882389.1	Pakistan	NA	U9a	U	TRUE
AY882390.1	Pakistan	NA	U9b1	U	TRUE
AY882391.2	Pakistan	NA	U7b	U	TRUE
AY882392.1	Pakistan	NA	U8a1a1	U	TRUE
AY882393.1	Pakistan	NA	U8b1a1	U	TRUE
AY882394.1	Pakistan	NA	K1c1a	K	TRUE
AY882395.1	Pakistan	NA	K1a26	K	TRUE
AY882396.1	Pakistan	NA	U1a1a+16129	U	TRUE
AY882397.1	Pakistan	NA	U1b3	U	TRUE
AY882398.1	Pakistan	NA	U5a1f1a	U	TRUE
AY882399.1	Pakistan	NA	U5a1	U	TRUE
AY882400.1	Pakistan	NA	U5b1b1+@16192	U	TRUE
AY882401.1	Pakistan	NA	U5b1b1d	U	TRUE
AY882402.1	Pakistan	NA	U5b1b1d	U	TRUE
AY882403.1	Pakistan	NA	U5b1b1a	U	TRUE
AY882404.1	Pakistan	NA	U5b1b1a1	U	TRUE
AY882405.1	Pakistan	NA	U5b1b1a	U	TRUE
AY882406.1	Pakistan	NA	U5b1b1a3	U	TRUE
AY882407.1	Pakistan	NA	U5b1b1b	U	TRUE
AY882408.1	Pakistan	NA	U5b1b1e	U	TRUE
AY882409.1	Pakistan	NA	U5b1c	U	TRUE
AY882410.1	Pakistan	NA	U5b1c1a1	U	TRUE
AY882411.1	Pakistan	NA	U5b1d1b	U	TRUE
AY882412.1	Pakistan	NA	U5b1d1a	U	TRUE
AY882413.1	Pakistan	NA	U5b2a1a2	U	TRUE
AY882414.1	Pakistan	NA	U5b2a1a2	U	TRUE
AY882415.1	Pakistan	NA	U5b2a2a1	U	TRUE
AY882416.1	Pakistan	NA	U6a2a2a	U	TRUE
AY882417.1	Pakistan	NA	U6b1	U	TRUE
AY922253.1	NA	NA	M44a	M	TRUE
AY922254.1	NA	NA	M30a1	M	TRUE
AY922255.1	NA	NA	M30d2	M	TRUE
AY922256.1	NA	NA	M30d1	M	TRUE
AY922257.1	NA	NA	M30c	M	TRUE
AY922258.1	NA	NA	M30+16234	M	TRUE
AY922259.1	NA	NA	M5a2	M	TRUE
AY922260.1	NA	NA	M5a2	M	TRUE
AY922261.1	NA	NA	M65b	M	TRUE
AY922262.1	NA	NA	M39b1	M	TRUE
AY922263.1	NA	NA	M3a1+204	M	TRUE
AY922264.1	NA	NA	M35a1	M	TRUE
AY922265.1	NA	NA	M37+152+151	M	TRUE
AY922266.1	NA	NA	M3a2	M	TRUE
AY922267.1	NA	NA	M37e	M	TRUE
AY922268.1	NA	NA	M30c	M	TRUE
AY922269.1	NA	NA	M39c	M	TRUE
AY922270.1	NA	NA	M18a	M	TRUE
AY922271.1	NA	NA	M40a	M	TRUE
AY922272.1	NA	NA	M35b	M	TRUE
AY922273.1	NA	NA	M5a2a2	M	TRUE
AY922274.1	NA	NA	M34b	M	TRUE
AY922275.1	NA	NA	M39b1	M	TRUE
AY922276.1	NA	NA	M33a2a	M	TRUE
AY922277.1	NA	NA	M30b	M	TRUE
AY922278.1	NA	NA	M4a	M	TRUE
AY922279.1	NA	NA	M35a2	M	TRUE
AY922280.1	NA	NA	M41a	M	TRUE
AY922281.1	NA	NA	M5c1	M	TRUE
AY922282.1	NA	NA	M5c1	M	TRUE
AY922283.1	NA	NA	M66b	M	TRUE
AY922284.1	NA	NA	M36b	M	TRUE
AY922285.1	NA	NA	M5a2a1a2	M	TRUE
AY922286.1	NA	NA	M38a	M	TRUE
AY922287.1	NA	NA	M36a	M	TRUE
AY922288.1	NA	NA	M39'70	M	TRUE
AY922289.1	NA	NA	M5a1a	M	TRUE
AY922290.1	NA	NA	M38a	M	TRUE
AY922291.1	NA	NA	M65a1	M	TRUE
AY922292.1	NA	NA	M5b2a	M	FALSE
AY922293.1	NA	NA	M39c	M	TRUE
AY922294.1	NA	NA	M40	M	TRUE
AY922295.1	NA	NA	M40a	M	TRUE
AY922296.1	NA	NA	M6a1a	M	TRUE
AY922297.1	NA	NA	M65a1	M	TRUE
AY922298.1	NA	NA	M33b2	M	TRUE
AY922299.1	NA	NA	M52b	M	TRUE
AY922300.1	NA	NA	M	M	FALSE
AY922301.1	NA	NA	M43a	M	TRUE
AY922302.1	NA	NA	M53	M	TRUE
AY922303.1	NA	NA	M2a1	M	TRUE
AY922304.1	NA	NA	M34a1a	M	TRUE
AY922305.1	NA	NA	M2b3	M	TRUE
AY922306.1	NA	NA	M2a1	M	TRUE
AY922307.1	NA	NA	M6a1b	M	TRUE
AY922308.1	NA	NA	M2b2	M	TRUE
AY950286.1	NA	NA	B5a1a1	B	FALSE
AY950287.1	NA	NA	B5a1a1	B	FALSE
AY950288.1	NA	NA	B5a1a1	B	FALSE
AY950289.2	NA	NA	F1a1a1	F	TRUE
AY950290.1	NA	NA	B5a1a1	B	FALSE
AY950291.2	NA	NA	M32a	M	TRUE
[truncated: 42,301 more rows]

## Sheet: Supp.Table2
Supplementary Table 2. Strand files downloaded from the Wellcome Centre. If a strand file contains mtSNVs this is indated by a TRUE value in the second column. Note: strands X and Y contain mtSNVs, but these are only utilised when the Reference Panel MAF = 0.5% or 0.1%.
Strand file	Contains mtSNVs? (MAF>1%)	Contains mtSNVs? (MAF>0.5%)	Contains mtSNVs? (MAF>0.1%)
BDCHP-1X10-HUMANHAP240S_11216501_A-b37	TRUE	TRUE	TRUE
BDCHP-1x10-HUMANHAP300v1-1_11219278_C-b37	FALSE	FALSE	FALSE
HumanHap300v2_A-b37	FALSE	FALSE	FALSE
HumanCNV370v1_C-b37	FALSE	FALSE	FALSE
HumanCNV370-Quadv3_C-b37	FALSE	FALSE	FALSE
BDCHP-1X10-HUMANHAP550_11218540_C-b37	TRUE	TRUE	TRUE
HumanHap550-2v3_B-b37	TRUE	TRUE	TRUE
HumanHap550v3_A-b37	TRUE	TRUE	TRUE
Human610-Quadv1_B-b37	TRUE	TRUE	TRUE
human610-quadv1_h-b37	TRUE	TRUE	TRUE
HumanHap650Yv3_A-b37	TRUE	TRUE	TRUE
Human660W-Quad_v1_A-b37	TRUE	TRUE	TRUE
Human660W-Quad_v1_C-b37	TRUE	TRUE	TRUE
human660w-quad_v1_h-b37	TRUE	TRUE	TRUE
Human670-QuadCustom_v1_A-b37	TRUE	TRUE	TRUE
HumanOmniExpress-12v1_A-b37	FALSE	FALSE	FALSE
HumanOmniExpress-12v1-1_A-b37	FALSE	FALSE	FALSE
HumanOmniExpress-12v1-Multi_B-b37	FALSE	FALSE	FALSE
HumanOmniExpress-12v1-1_B-b37	FALSE	FALSE	FALSE
HumanOmniExpress-12v1-Multi_C-b37	FALSE	FALSE	FALSE
HumanOmniExpress-12v1_H-b37	FALSE	FALSE	FALSE
HumanOmniExpress-12v1_J-b37	FALSE	FALSE	FALSE
humanomniexpress-12v1_j_ffpe-b37	FALSE	FALSE	FALSE
humanomniexpress-24v1-0_a-b37	FALSE	FALSE	FALSE
humanomniexpress-24-v1-1-a-b37	FALSE	FALSE	FALSE
HumanOmniExpress-24-v1-0-B-b37	FALSE	FALSE	FALSE
InfiniumOmniExpress-24v1-2_A1-b37	FALSE	FALSE	FALSE
HumanOmniExpressExome-8v1_A-b37	TRUE	TRUE	TRUE
humanomniexpressexome-8v1-0_a-b37	TRUE	TRUE	TRUE
HumanOmniExpressExome-8-v1-0-B-b37	TRUE	TRUE	TRUE
HumanOmniExpressExome-8v1-2_A-b37	TRUE	TRUE	TRUE
HumanOmniExpressExome-8-v1-2-B-b37	TRUE	TRUE	TRUE
OmniExpressExome-8v1-1_A-b37	TRUE	TRUE	TRUE
OmniExpressExome-8v1-1_B-b37	TRUE	TRUE	TRUE
HumanOmniExpressExome-8-v1-1-C-b37	TRUE	TRUE	TRUE
InfiniumOmniExpressExome-8v1-3_A-b37	TRUE	TRUE	TRUE
InfiniumOmniExpressExome-8v1-4_A1-b37	TRUE	TRUE	TRUE
HumanOmni25Exome-8v1_A-b37	TRUE	TRUE	TRUE
HumanOmni2-5Exome-8-v1-1-A-b37	TRUE	TRUE	TRUE
InfiniumOmni2.5Exome-8v1-2_A-b37	TRUE	TRUE	TRUE
InfiniumOmni2-5Exome-8v1-3_A1-b37	TRUE	TRUE	TRUE
HumanOmniZhongHua-8v1_B-b37	TRUE	TRUE	TRUE
humanomnizhonghua-8v1-1_a-b37	TRUE	TRUE	TRUE
HumanOmniZhongHua-8v1-2_A-b37	TRUE	TRUE	TRUE
InfiniumOmniZhongHua-8v1-3_A1-b37	TRUE	TRUE	TRUE
InfiniumOmniZhongHua-8v1-3_A2-b37	TRUE	TRUE	TRUE
Human1Mv1_C-b37	TRUE	TRUE	TRUE
Human1M-Duov3_B-b37	TRUE	TRUE	TRUE
Human1M-Duov3_C-b37	TRUE	TRUE	TRUE
human1m-duov3_h-b37	TRUE	TRUE	TRUE
HumanOmni1-Quad_v1-0_B-b37	TRUE	TRUE	TRUE
HumanOmni1-Quad_v1-0_C-b37	TRUE	TRUE	TRUE
HumanOmni1-Quad_v1-0_H-b37	TRUE	TRUE	TRUE
humanomni1-quad_v1-0-multi_h-b37	TRUE	TRUE	TRUE
HumanOmni1S-8v1_H-b37	TRUE	TRUE	TRUE
Human1-2M-DuoCustom_v1_A-b37	TRUE	TRUE	TRUE
HumanOmni2.5-4v1_B-b37	TRUE	TRUE	TRUE
HumanOmni2.5-4v1_D-b37	TRUE	TRUE	TRUE
HumanOmni2.5-4v1_H-b37	TRUE	TRUE	TRUE
HumanOmni2.5-8v1_A-b37	TRUE	TRUE	TRUE
HumanOmni2-5-8-v1-0-D-b37	TRUE	TRUE	TRUE
HumanOmni25-8v1-1_A-b37	TRUE	TRUE	TRUE
HumanOmni2-5-8-v1-2-A-b37	TRUE	TRUE	TRUE
humanomni25m-8v1-1_b-b37	TRUE	TRUE	TRUE
HumanOmni2.5-8v1_C-b37	TRUE	TRUE	TRUE
HumanOmni2-5-8-v1-1-C-b37	TRUE	TRUE	TRUE
HumanOmni2.5S-8v1_B-b37	TRUE	TRUE	TRUE
HumanOmni25-8v1-2_A1-b37	TRUE	TRUE	TRUE
InfiniumOmni2-5-8v1-3_A1-b37	TRUE	TRUE	TRUE
HumanOmni5-4v1_B-b37	TRUE	TRUE	TRUE
humanomni5-4v1_c-b37	TRUE	TRUE	TRUE
HumanOmni5-4-v1-0-D-b37	TRUE	TRUE	TRUE
HumanOmni5-4v1-1_A-b37	TRUE	TRUE	TRUE
InfiniumOmni5-4v1-2_A1-b37	TRUE	TRUE	TRUE
HumanOmni5Exome-4v1_A-b37	TRUE	TRUE	TRUE
HumanOmni5Exome-4v1-1_A-b37	TRUE	TRUE	TRUE
HumanOmni5Exome-4v1-2_A-b37	TRUE	TRUE	TRUE
InfiniumOmni5Exome-4v1-3_A1-b37	TRUE	TRUE	TRUE
HumanCytoSNP-12v1-0_D-b37	FALSE	FALSE	FALSE
HumanCytoSNP-12v2.1-FFPE_G-b37	FALSE	FALSE	FALSE
humancytosnp-12v2_h-b37	FALSE	FALSE	FALSE
humancytosnp-12v2-1_h-b37	FALSE	FALSE	FALSE
humancytosnp-12v2-1_l-b37	FALSE	FALSE	FALSE
cytosnp-850k_b-b37	FALSE	FALSE	FALSE
CytoSNP-850K_v1-1_iScan_A1-b37	FALSE	FALSE	FALSE
humancore-12v1-0_a-b37	TRUE	TRUE	TRUE
HumanCore-12-v1-0-B-b37	TRUE	TRUE	TRUE
humancore-24-v1-0-manifest-file-a-b37	TRUE	TRUE	TRUE
InfiniumCore-24v1-1_A1-b37	TRUE	TRUE	TRUE
Immuno_BeadChip_11419691_B-b37	FALSE	FALSE	FALSE
InfiniumImmunoArray-24v2-0_A-b37	FALSE	FALSE	FALSE
Multi-EthnicGlobal_A1-b37	TRUE	TRUE	TRUE
HumanExome-12v1_A-b37	TRUE	TRUE	TRUE
HumanExome-12v1-1_A-b37	TRUE	TRUE	TRUE
HumanExome-12v1-2_A-b37	TRUE	TRUE	TRUE
InfiniumExome-24v1-1_A1-b37	TRUE	TRUE	TRUE
HumanCoreExome-12v1-0_B-b37	TRUE	TRUE	TRUE
humancoreexome-12v1-0_c-b37	TRUE	TRUE	TRUE
HumanCoreExome-12-v1-0-D-b37	TRUE	TRUE	TRUE
humancoreexome-12v1-1_a-b37	TRUE	TRUE	TRUE
HumanCoreExome-12v1-1_B-b37	TRUE	TRUE	TRUE
HumanCoreExome-12-v1-1-C-b37	TRUE	TRUE	TRUE
HumanCoreExome-24v1-0_A-b37	TRUE	TRUE	TRUE
InfiniumCoreExome-24v1-1_A-b37	TRUE	TRUE	TRUE
InfiniumCoreExome-24v1-2_A1-b37	TRUE	TRUE	TRUE
Cardio-Metabo_Chip_11395247_A-b37	TRUE	TRUE	TRUE
cardio-metabo_chip_11395247_c-b37	TRUE	TRUE	TRUE
CVDSNP55v1_A-b37	FALSE	FALSE	FALSE
PsychArray_A-b37	TRUE	TRUE	TRUE
PsychArray-B-b37	TRUE	TRUE	TRUE
InfiniumPsychArray-24v1-1_A1-b37	TRUE	TRUE	TRUE
InfiniumPsychArray-24v1-2_A1-b37	TRUE	TRUE	TRUE
InfiniumPsychArray-24v1-2_A2-b37	TRUE	TRUE	TRUE
PsychChip_15048346_B-b37	TRUE	TRUE	TRUE
PsychChip_v1-1_15073391_A1-b37	TRUE	TRUE	TRUE
GSAMD-24v1-0_20011747_A1-b37	TRUE	TRUE	TRUE
GSAMD-24v2-0_20024620_A1-b37	TRUE	TRUE	TRUE
GSA-24v1-0_A1-b37	TRUE	TRUE	TRUE
GSA-24v1-0_A2-b37	TRUE	TRUE	TRUE
GSA-24v1-0_A6-b37	TRUE	TRUE	TRUE
GSA-24v2-0_A1-b37	TRUE	TRUE	TRUE
GSCA-24v1-0_20010441_A1-b37	TRUE	TRUE	TRUE
OncoArray-500K_B-b37	TRUE	TRUE	TRUE
OncoArray-500K-C-b37	TRUE	TRUE	TRUE
Consortium-OncoArray_15047405_A-b37	TRUE	TRUE	TRUE
NeuroX_15036164_A-b37	TRUE	TRUE	TRUE
Mapping250K_Nsp.na32.annot-b37	FALSE	FALSE	FALSE
Mapping250K_Sty.na32.annot-b37	FALSE	FALSE	FALSE
GenomeWideSNP_6.na33.annot-b37	TRUE	TRUE	TRUE

## Sheet: Supp.Table3
Supplementary Table 3. Variable sites found in the Reference Panels at varying minor allele frequencies (MAF) 1%, 0.5%, and 0.1%. If a site is multiallelic, it is indicates as thus.
Position	MAF>1%	MAF>0.5%	MAF>0.1%	Multiallelic
41	FALSE	FALSE	TRUE	FALSE
55	FALSE	FALSE	TRUE	FALSE
56	FALSE	FALSE	TRUE	FALSE
57	FALSE	FALSE	TRUE	TRUE
58	FALSE	FALSE	TRUE	FALSE
59	FALSE	FALSE	TRUE	FALSE
60	FALSE	FALSE	TRUE	FALSE
61	FALSE	FALSE	TRUE	FALSE
62	FALSE	FALSE	TRUE	TRUE
63	FALSE	FALSE	TRUE	TRUE
64	TRUE	TRUE	TRUE	FALSE
66	FALSE	FALSE	TRUE	FALSE
70	FALSE	FALSE	TRUE	FALSE
72	TRUE	TRUE	TRUE	TRUE
73	TRUE	TRUE	TRUE	FALSE
89	FALSE	FALSE	TRUE	FALSE
92	FALSE	FALSE	TRUE	FALSE
93	TRUE	TRUE	TRUE	FALSE
94	FALSE	FALSE	TRUE	FALSE
95	FALSE	TRUE	TRUE	FALSE
103	FALSE	FALSE	TRUE	FALSE
114	FALSE	FALSE	TRUE	FALSE
119	FALSE	FALSE	TRUE	FALSE
125	FALSE	FALSE	TRUE	FALSE
127	FALSE	FALSE	TRUE	FALSE
128	FALSE	FALSE	TRUE	FALSE
131	FALSE	FALSE	TRUE	FALSE
143	TRUE	TRUE	TRUE	FALSE
146	TRUE	TRUE	TRUE	FALSE
150	TRUE	TRUE	TRUE	FALSE
151	TRUE	TRUE	TRUE	FALSE
152	TRUE	TRUE	TRUE	FALSE
153	TRUE	TRUE	TRUE	FALSE
182	TRUE	TRUE	TRUE	FALSE
183	FALSE	TRUE	TRUE	FALSE
185	TRUE	TRUE	TRUE	TRUE
186	TRUE	TRUE	TRUE	TRUE
188	TRUE	TRUE	TRUE	FALSE
189	TRUE	TRUE	TRUE	TRUE
194	TRUE	TRUE	TRUE	FALSE
195	TRUE	TRUE	TRUE	TRUE
196	FALSE	FALSE	TRUE	FALSE
198	TRUE	TRUE	TRUE	FALSE
199	TRUE	TRUE	TRUE	FALSE
200	TRUE	TRUE	TRUE	FALSE
203	FALSE	FALSE	TRUE	FALSE
204	TRUE	TRUE	TRUE	FALSE
207	TRUE	TRUE	TRUE	FALSE
210	FALSE	TRUE	TRUE	FALSE
212	FALSE	FALSE	TRUE	FALSE
214	FALSE	FALSE	TRUE	FALSE
215	FALSE	TRUE	TRUE	FALSE
217	FALSE	TRUE	TRUE	FALSE
225	FALSE	TRUE	TRUE	FALSE
226	FALSE	FALSE	TRUE	FALSE
227	FALSE	FALSE	TRUE	FALSE
228	TRUE	TRUE	TRUE	TRUE
234	FALSE	TRUE	TRUE	FALSE
235	TRUE	TRUE	TRUE	FALSE
236	TRUE	TRUE	TRUE	FALSE
239	TRUE	TRUE	TRUE	FALSE
240	FALSE	FALSE	TRUE	FALSE
242	FALSE	FALSE	TRUE	FALSE
244	FALSE	FALSE	TRUE	FALSE
246	FALSE	FALSE	TRUE	FALSE
247	TRUE	TRUE	TRUE	FALSE
249	FALSE	FALSE	TRUE	FALSE
250	TRUE	TRUE	TRUE	FALSE
257	FALSE	FALSE	TRUE	FALSE
260	FALSE	FALSE	TRUE	FALSE
262	FALSE	FALSE	TRUE	FALSE
263	TRUE	TRUE	TRUE	FALSE
264	FALSE	FALSE	TRUE	FALSE
265	FALSE	FALSE	TRUE	FALSE
271	FALSE	FALSE	TRUE	FALSE
279	FALSE	FALSE	TRUE	FALSE
282	FALSE	FALSE	TRUE	FALSE
285	FALSE	FALSE	TRUE	FALSE
287	FALSE	FALSE	TRUE	FALSE
293	FALSE	FALSE	TRUE	FALSE
294	FALSE	FALSE	TRUE	FALSE
295	TRUE	TRUE	TRUE	TRUE
297	TRUE	TRUE	TRUE	FALSE
298	FALSE	FALSE	TRUE	FALSE
302	TRUE	TRUE	TRUE	FALSE
308	TRUE	TRUE	TRUE	FALSE
309	TRUE	TRUE	TRUE	FALSE
310	TRUE	TRUE	TRUE	FALSE
316	TRUE	TRUE	TRUE	FALSE
318	FALSE	FALSE	TRUE	FALSE
319	FALSE	FALSE	TRUE	FALSE
325	FALSE	FALSE	TRUE	FALSE
326	FALSE	FALSE	TRUE	FALSE
338	FALSE	FALSE	TRUE	FALSE
340	FALSE	FALSE	TRUE	FALSE
357	FALSE	TRUE	TRUE	FALSE
372	FALSE	TRUE	TRUE	FALSE
373	FALSE	FALSE	TRUE	FALSE
374	FALSE	FALSE	TRUE	FALSE
385	FALSE	FALSE	TRUE	FALSE
398	FALSE	FALSE	TRUE	FALSE
408	FALSE	FALSE	TRUE	FALSE
416	FALSE	FALSE	TRUE	FALSE
417	FALSE	TRUE	TRUE	FALSE
418	FALSE	FALSE	TRUE	FALSE
447	FALSE	FALSE	TRUE	FALSE
456	TRUE	TRUE	TRUE	FALSE
460	FALSE	FALSE	TRUE	FALSE
462	TRUE	TRUE	TRUE	FALSE
466	FALSE	FALSE	TRUE	FALSE
467	FALSE	FALSE	TRUE	FALSE
471	FALSE	FALSE	TRUE	FALSE
477	TRUE	TRUE	TRUE	FALSE
480	FALSE	FALSE	TRUE	FALSE
482	TRUE	TRUE	TRUE	FALSE
485	FALSE	FALSE	TRUE	FALSE
489	TRUE	TRUE	TRUE	FALSE
493	TRUE	TRUE	TRUE	FALSE
494	FALSE	FALSE	TRUE	FALSE
497	TRUE	TRUE	TRUE	FALSE
499	TRUE	TRUE	TRUE	FALSE
508	FALSE	TRUE	TRUE	FALSE
511	FALSE	FALSE	TRUE	FALSE
513	TRUE	TRUE	TRUE	FALSE
515	FALSE	FALSE	TRUE	FALSE
520	FALSE	FALSE	TRUE	FALSE
533	FALSE	TRUE	TRUE	FALSE
534	FALSE	FALSE	TRUE	FALSE
537	FALSE	FALSE	TRUE	FALSE
548	FALSE	FALSE	TRUE	FALSE
574	FALSE	FALSE	TRUE	FALSE
593	FALSE	FALSE	TRUE	FALSE
596	FALSE	FALSE	TRUE	FALSE
597	FALSE	FALSE	TRUE	FALSE
629	FALSE	FALSE	TRUE	FALSE
656	FALSE	FALSE	TRUE	FALSE
663	TRUE	TRUE	TRUE	FALSE
669	FALSE	FALSE	TRUE	FALSE
680	FALSE	FALSE	TRUE	FALSE
681	FALSE	FALSE	TRUE	FALSE
709	TRUE	TRUE	TRUE	FALSE
710	FALSE	TRUE	TRUE	FALSE
711	FALSE	FALSE	TRUE	FALSE
719	TRUE	TRUE	TRUE	FALSE
721	FALSE	FALSE	TRUE	FALSE
722	FALSE	FALSE	TRUE	FALSE
723	FALSE	FALSE	TRUE	TRUE
735	FALSE	FALSE	TRUE	FALSE
739	FALSE	FALSE	TRUE	FALSE
750	TRUE	TRUE	TRUE	TRUE
752	FALSE	TRUE	TRUE	FALSE
769	TRUE	TRUE	TRUE	FALSE
789	FALSE	FALSE	TRUE	FALSE
794	FALSE	FALSE	TRUE	FALSE
813	FALSE	FALSE	TRUE	FALSE
824	FALSE	FALSE	TRUE	FALSE
825	TRUE	TRUE	TRUE	FALSE
827	FALSE	FALSE	TRUE	FALSE
850	FALSE	FALSE	TRUE	FALSE
869	FALSE	FALSE	TRUE	FALSE
870	FALSE	FALSE	TRUE	FALSE
921	FALSE	TRUE	TRUE	FALSE
930	TRUE	TRUE	TRUE	TRUE
951	FALSE	TRUE	TRUE	FALSE
961	TRUE	TRUE	TRUE	TRUE
980	TRUE	TRUE	TRUE	FALSE
1005	FALSE	FALSE	TRUE	FALSE
1007	FALSE	FALSE	TRUE	FALSE
1018	TRUE	TRUE	TRUE	FALSE
1040	FALSE	FALSE	TRUE	FALSE
1041	FALSE	TRUE	TRUE	FALSE
1048	TRUE	TRUE	TRUE	FALSE
1095	FALSE	FALSE	TRUE	FALSE
1107	FALSE	TRUE	TRUE	FALSE
1119	FALSE	FALSE	TRUE	FALSE
1189	TRUE	TRUE	TRUE	FALSE
1193	FALSE	FALSE	TRUE	FALSE
1211	FALSE	FALSE	TRUE	FALSE
1243	TRUE	TRUE	TRUE	FALSE
1291	FALSE	FALSE	TRUE	FALSE
1303	FALSE	FALSE	TRUE	FALSE
1382	FALSE	FALSE	TRUE	FALSE
1391	FALSE	FALSE	TRUE	FALSE
1393	FALSE	FALSE	TRUE	FALSE
1406	FALSE	FALSE	TRUE	FALSE
1413	FALSE	FALSE	TRUE	FALSE
1415	FALSE	FALSE	TRUE	FALSE
1420	FALSE	FALSE	TRUE	FALSE
1438	TRUE	TRUE	TRUE	FALSE
1442	FALSE	TRUE	TRUE	FALSE
1452	FALSE	FALSE	TRUE	FALSE
1453	FALSE	FALSE	TRUE	FALSE
1462	FALSE	FALSE	TRUE	FALSE
1503	FALSE	TRUE	TRUE	FALSE
1541	FALSE	FALSE	TRUE	FALSE
1555	FALSE	FALSE	TRUE	FALSE
1598	FALSE	TRUE	TRUE	FALSE
1664	FALSE	FALSE	TRUE	FALSE
1677	FALSE	FALSE	TRUE	FALSE
1692	FALSE	FALSE	TRUE	TRUE
1694	FALSE	FALSE	TRUE	FALSE
1700	FALSE	TRUE	TRUE	FALSE
1703	FALSE	FALSE	TRUE	FALSE
1706	FALSE	FALSE	TRUE	FALSE
1709	FALSE	FALSE	TRUE	FALSE
1715	FALSE	FALSE	TRUE	FALSE
1719	TRUE	TRUE	TRUE	FALSE
1721	FALSE	TRUE	TRUE	FALSE
1733	FALSE	FALSE	TRUE	FALSE
1734	FALSE	FALSE	TRUE	FALSE
1736	TRUE	TRUE	TRUE	FALSE
1738	FALSE	TRUE	TRUE	FALSE
1780	FALSE	TRUE	TRUE	FALSE
1809	FALSE	FALSE	TRUE	FALSE
1811	TRUE	TRUE	TRUE	FALSE
1822	FALSE	TRUE	TRUE	FALSE
1824	FALSE	FALSE	TRUE	FALSE
1842	FALSE	FALSE	TRUE	FALSE
1850	FALSE	FALSE	TRUE	FALSE
1888	TRUE	TRUE	TRUE	FALSE
2000	FALSE	TRUE	TRUE	FALSE
2010	FALSE	FALSE	TRUE	FALSE
2083	FALSE	FALSE	TRUE	FALSE
2092	TRUE	TRUE	TRUE	FALSE
2098	FALSE	FALSE	TRUE	FALSE
2141	FALSE	FALSE	TRUE	FALSE
2158	FALSE	FALSE	TRUE	FALSE
2217	FALSE	FALSE	TRUE	FALSE
2218	FALSE	FALSE	TRUE	FALSE
2220	FALSE	FALSE	TRUE	FALSE
2245	FALSE	TRUE	TRUE	FALSE
2259	FALSE	TRUE	TRUE	FALSE
2281	FALSE	FALSE	TRUE	FALSE
2283	FALSE	FALSE	TRUE	FALSE
2294	FALSE	FALSE	TRUE	FALSE
2308	FALSE	TRUE	TRUE	FALSE
2315	FALSE	FALSE	TRUE	FALSE
2332	FALSE	TRUE	TRUE	FALSE
2352	TRUE	TRUE	TRUE	FALSE
2355	FALSE	FALSE	TRUE	FALSE
2358	FALSE	FALSE	TRUE	FALSE
2361	FALSE	FALSE	TRUE	FALSE
2380	FALSE	FALSE	TRUE	FALSE
2387	FALSE	FALSE	TRUE	FALSE
2389	FALSE	FALSE	TRUE	FALSE
2404	FALSE	FALSE	TRUE	FALSE
2416	TRUE	TRUE	TRUE	FALSE
2442	FALSE	TRUE	TRUE	FALSE
2483	FALSE	FALSE	TRUE	FALSE
2581	FALSE	FALSE	TRUE	FALSE
2626	FALSE	FALSE	TRUE	FALSE
2639	FALSE	FALSE	TRUE	FALSE
2702	FALSE	FALSE	TRUE	FALSE
2706	TRUE	TRUE	TRUE	FALSE
2707	FALSE	FALSE	TRUE	FALSE
2755	FALSE	FALSE	TRUE	FALSE
2757	FALSE	FALSE	TRUE	FALSE
2758	TRUE	TRUE	TRUE	FALSE
2768	FALSE	TRUE	TRUE	FALSE
2772	FALSE	FALSE	TRUE	FALSE
2789	TRUE	TRUE	TRUE	FALSE
2831	FALSE	FALSE	TRUE	TRUE
2833	FALSE	FALSE	TRUE	FALSE
2835	FALSE	FALSE	TRUE	FALSE
2836	FALSE	FALSE	TRUE	FALSE
2850	FALSE	FALSE	TRUE	FALSE
2863	FALSE	FALSE	TRUE	FALSE
2885	TRUE	TRUE	TRUE	FALSE
2887	FALSE	FALSE	TRUE	FALSE
3010	TRUE	TRUE	TRUE	FALSE
3027	TRUE	TRUE	TRUE	FALSE
3105	FALSE	FALSE	TRUE	FALSE
3116	FALSE	FALSE	TRUE	FALSE
3197	TRUE	TRUE	TRUE	FALSE
3200	FALSE	FALSE	TRUE	TRUE
3203	FALSE	FALSE	TRUE	FALSE
3204	FALSE	FALSE	TRUE	FALSE
3206	FALSE	FALSE	TRUE	FALSE
3210	FALSE	FALSE	TRUE	FALSE
3212	FALSE	FALSE	TRUE	FALSE
3221	FALSE	FALSE	TRUE	FALSE
3275	FALSE	FALSE	TRUE	FALSE
3290	FALSE	FALSE	TRUE	FALSE
3308	FALSE	TRUE	TRUE	FALSE
3316	TRUE	TRUE	TRUE	FALSE
3330	FALSE	FALSE	TRUE	FALSE
3333	FALSE	FALSE	TRUE	FALSE
3336	FALSE	FALSE	TRUE	FALSE
3337	FALSE	FALSE	TRUE	FALSE
3338	FALSE	FALSE	TRUE	FALSE
3348	FALSE	TRUE	TRUE	FALSE
3357	FALSE	FALSE	TRUE	FALSE
3360	FALSE	FALSE	TRUE	FALSE
3384	FALSE	FALSE	TRUE	FALSE
3394	TRUE	TRUE	TRUE	FALSE
3396	FALSE	TRUE	TRUE	FALSE
3397	FALSE	FALSE	TRUE	FALSE
3398	FALSE	FALSE	TRUE	FALSE
3421	FALSE	FALSE	TRUE	FALSE
3423	FALSE	FALSE	TRUE	FALSE
3434	FALSE	TRUE	TRUE	FALSE
3438	TRUE	TRUE	TRUE	FALSE
3447	FALSE	TRUE	TRUE	FALSE
3450	FALSE	TRUE	TRUE	FALSE
3456	FALSE	FALSE	TRUE	FALSE
3480	TRUE	TRUE	TRUE	FALSE
3483	FALSE	TRUE	TRUE	FALSE
3497	FALSE	FALSE	TRUE	FALSE
3498	FALSE	FALSE	TRUE	FALSE
3504	FALSE	FALSE	TRUE	FALSE
3505	TRUE	TRUE	TRUE	FALSE
3511	FALSE	FALSE	TRUE	FALSE
3513	FALSE	FALSE	TRUE	FALSE
3516	TRUE	TRUE	TRUE	FALSE
3531	FALSE	TRUE	TRUE	FALSE
3537	FALSE	FALSE	TRUE	FALSE
3540	FALSE	FALSE	TRUE	FALSE
3549	FALSE	FALSE	TRUE	FALSE
3552	TRUE	TRUE	TRUE	TRUE
3571	FALSE	FALSE	TRUE	FALSE
3579	FALSE	FALSE	TRUE	FALSE
3588	FALSE	FALSE	TRUE	FALSE
3591	FALSE	TRUE	TRUE	FALSE
3594	TRUE	TRUE	TRUE	FALSE
3606	TRUE	TRUE	TRUE	FALSE
3618	FALSE	FALSE	TRUE	FALSE
3630	FALSE	FALSE	TRUE	FALSE
3644	FALSE	FALSE	TRUE	FALSE
3645	FALSE	FALSE	TRUE	FALSE
3654	FALSE	FALSE	TRUE	FALSE
3663	FALSE	FALSE	TRUE	FALSE
3666	TRUE	TRUE	TRUE	FALSE
3672	FALSE	FALSE	TRUE	FALSE
3687	FALSE	FALSE	TRUE	FALSE
3693	TRUE	TRUE	TRUE	FALSE
3705	TRUE	TRUE	TRUE	FALSE
3714	FALSE	FALSE	TRUE	FALSE
3720	FALSE	TRUE	TRUE	FALSE
3736	FALSE	FALSE	TRUE	FALSE
3738	FALSE	FALSE	TRUE	FALSE
3741	TRUE	TRUE	TRUE	FALSE
3744	FALSE	FALSE	TRUE	FALSE
3745	FALSE	FALSE	TRUE	FALSE
3753	FALSE	FALSE	TRUE	FALSE
3756	TRUE	TRUE	TRUE	FALSE
3768	FALSE	FALSE	TRUE	FALSE
3777	FALSE	FALSE	TRUE	FALSE
3780	FALSE	FALSE	TRUE	FALSE
3796	FALSE	TRUE	TRUE	TRUE
3816	FALSE	FALSE	TRUE	FALSE
3826	FALSE	FALSE	TRUE	FALSE
3834	FALSE	TRUE	TRUE	FALSE
3843	FALSE	TRUE	TRUE	FALSE
3847	FALSE	TRUE	TRUE	FALSE
3849	FALSE	FALSE	TRUE	FALSE
3861	FALSE	FALSE	TRUE	FALSE
3866	FALSE	FALSE	TRUE	FALSE
3882	FALSE	FALSE	TRUE	FALSE
3915	TRUE	TRUE	TRUE	FALSE
3918	TRUE	TRUE	TRUE	FALSE
3921	FALSE	FALSE	TRUE	TRUE
3927	FALSE	FALSE	TRUE	FALSE
3970	TRUE	TRUE	TRUE	FALSE
3981	FALSE	FALSE	TRUE	FALSE
3990	FALSE	FALSE	TRUE	FALSE
3992	FALSE	TRUE	TRUE	FALSE
3999	FALSE	FALSE	TRUE	FALSE
4017	FALSE	FALSE	TRUE	FALSE
4023	FALSE	FALSE	TRUE	FALSE
4024	FALSE	TRUE	TRUE	FALSE
4025	FALSE	TRUE	TRUE	FALSE
4038	FALSE	FALSE	TRUE	FALSE
4044	FALSE	FALSE	TRUE	FALSE
4047	FALSE	FALSE	TRUE	FALSE
4048	TRUE	TRUE	TRUE	FALSE
4071	TRUE	TRUE	TRUE	FALSE
4080	FALSE	FALSE	TRUE	FALSE
4086	TRUE	TRUE	TRUE	FALSE
4092	FALSE	FALSE	TRUE	FALSE
4093	FALSE	FALSE	TRUE	FALSE
4104	TRUE	TRUE	TRUE	FALSE
4113	FALSE	FALSE	TRUE	FALSE
4117	FALSE	TRUE	TRUE	FALSE
4129	FALSE	FALSE	TRUE	FALSE
4131	FALSE	FALSE	TRUE	FALSE
4136	FALSE	FALSE	TRUE	FALSE
4140	FALSE	FALSE	TRUE	FALSE
4158	FALSE	FALSE	TRUE	FALSE
4164	TRUE	TRUE	TRUE	FALSE
4170	FALSE	FALSE	TRUE	FALSE
4188	FALSE	FALSE	TRUE	FALSE
4197	FALSE	TRUE	TRUE	FALSE
4203	FALSE	FALSE	TRUE	FALSE
4204	FALSE	FALSE	TRUE	FALSE
4216	TRUE	TRUE	TRUE	FALSE
4218	FALSE	TRUE	TRUE	FALSE
4219	FALSE	FALSE	TRUE	FALSE
4225	FALSE	FALSE	TRUE	FALSE
4232	TRUE	TRUE	TRUE	FALSE
4248	TRUE	TRUE	TRUE	FALSE
4295	FALSE	FALSE	TRUE	FALSE
4312	TRUE	TRUE	TRUE	FALSE
4313	FALSE	FALSE	TRUE	FALSE
4336	FALSE	TRUE	TRUE	FALSE
4342	FALSE	FALSE	TRUE	FALSE
4343	FALSE	FALSE	TRUE	FALSE
4363	FALSE	FALSE	TRUE	FALSE
4370	FALSE	FALSE	TRUE	FALSE
4385	FALSE	FALSE	TRUE	FALSE
4386	FALSE	FALSE	TRUE	FALSE
4388	FALSE	FALSE	TRUE	FALSE
4394	FALSE	FALSE	TRUE	FALSE
4418	FALSE	FALSE	TRUE	FALSE
4452	FALSE	FALSE	TRUE	FALSE
4454	FALSE	TRUE	TRUE	TRUE
4491	TRUE	TRUE	TRUE	FALSE
4502	FALSE	FALSE	TRUE	FALSE
4506	FALSE	FALSE	TRUE	FALSE
4529	TRUE	TRUE	TRUE	FALSE
4541	FALSE	FALSE	TRUE	FALSE
4553	FALSE	FALSE	TRUE	FALSE
4561	FALSE	TRUE	TRUE	FALSE
4562	FALSE	FALSE	TRUE	TRUE
4580	TRUE	TRUE	TRUE	FALSE
4586	TRUE	TRUE	TRUE	FALSE
4589	FALSE	FALSE	TRUE	FALSE
4592	FALSE	FALSE	TRUE	FALSE
4596	FALSE	FALSE	TRUE	FALSE
4639	FALSE	FALSE	TRUE	FALSE
4640	FALSE	FALSE	TRUE	FALSE
4643	FALSE	FALSE	TRUE	FALSE
4646	TRUE	TRUE	TRUE	FALSE
4655	FALSE	TRUE	TRUE	FALSE
4659	FALSE	FALSE	TRUE	FALSE
4688	FALSE	TRUE	TRUE	FALSE
4696	FALSE	FALSE	TRUE	FALSE
4697	FALSE	FALSE	TRUE	FALSE
4703	FALSE	TRUE	TRUE	FALSE
4706	FALSE	FALSE	TRUE	FALSE
4715	TRUE	TRUE	TRUE	FALSE
4722	FALSE	FALSE	TRUE	FALSE
4727	FALSE	TRUE	TRUE	FALSE
4732	FALSE	TRUE	TRUE	FALSE
4733	FALSE	FALSE	TRUE	FALSE
4736	FALSE	FALSE	TRUE	FALSE
4742	FALSE	FALSE	TRUE	FALSE
4745	FALSE	FALSE	TRUE	FALSE
4755	FALSE	FALSE	TRUE	FALSE
4767	FALSE	FALSE	TRUE	FALSE
4769	TRUE	TRUE	TRUE	TRUE
4772	FALSE	FALSE	TRUE	FALSE
4775	FALSE	FALSE	TRUE	FALSE
4793	FALSE	TRUE	TRUE	FALSE
4811	FALSE	FALSE	TRUE	FALSE
4820	FALSE	FALSE	TRUE	FALSE
4823	FALSE	TRUE	TRUE	FALSE
4824	TRUE	TRUE	TRUE	FALSE
4833	TRUE	TRUE	TRUE	FALSE
4850	TRUE	TRUE	TRUE	FALSE
4853	FALSE	FALSE	TRUE	FALSE
4856	FALSE	FALSE	TRUE	FALSE
4859	FALSE	FALSE	TRUE	FALSE
4883	TRUE	TRUE	TRUE	FALSE
4904	FALSE	FALSE	TRUE	FALSE
4907	FALSE	TRUE	TRUE	FALSE
4916	FALSE	FALSE	TRUE	FALSE
4917	TRUE	TRUE	TRUE	FALSE
4924	FALSE	FALSE	TRUE	FALSE
4928	FALSE	FALSE	TRUE	FALSE
4937	FALSE	FALSE	TRUE	FALSE
4949	FALSE	FALSE	TRUE	FALSE
4958	FALSE	FALSE	TRUE	FALSE
4959	FALSE	FALSE	TRUE	FALSE
4960	FALSE	FALSE	TRUE	FALSE
4964	FALSE	FALSE	TRUE	FALSE
4973	FALSE	FALSE	TRUE	FALSE
4991	FALSE	TRUE	TRUE	FALSE
5004	FALSE	TRUE	TRUE	FALSE
5027	FALSE	FALSE	TRUE	FALSE
5036	FALSE	TRUE	TRUE	FALSE
5046	TRUE	TRUE	TRUE	FALSE
5048	FALSE	FALSE	TRUE	FALSE
5054	FALSE	FALSE	TRUE	FALSE
5063	FALSE	FALSE	TRUE	FALSE
5074	FALSE	FALSE	TRUE	FALSE
5076	FALSE	TRUE	TRUE	FALSE
5081	FALSE	FALSE	TRUE	FALSE
5082	FALSE	FALSE	TRUE	FALSE
5087	FALSE	FALSE	TRUE	FALSE
5090	FALSE	TRUE	TRUE	FALSE
5093	FALSE	FALSE	TRUE	FALSE
5096	FALSE	TRUE	TRUE	FALSE
5108	TRUE	TRUE	TRUE	FALSE
5111	FALSE	FALSE	TRUE	FALSE
5120	FALSE	FALSE	TRUE	FALSE
5147	TRUE	TRUE	TRUE	FALSE
5153	FALSE	TRUE	TRUE	FALSE
5178	TRUE	TRUE	TRUE	FALSE
5186	FALSE	FALSE	TRUE	FALSE
5187	FALSE	FALSE	TRUE	FALSE
5196	FALSE	FALSE	TRUE	FALSE
5198	FALSE	FALSE	TRUE	FALSE
5201	FALSE	FALSE	TRUE	FALSE
5231	TRUE	TRUE	TRUE	FALSE
5237	FALSE	FALSE	TRUE	FALSE
5240	FALSE	FALSE	TRUE	FALSE
5252	FALSE	FALSE	TRUE	FALSE
5255	FALSE	FALSE	TRUE	FALSE
5261	FALSE	FALSE	TRUE	FALSE
5262	FALSE	TRUE	TRUE	FALSE
5263	FALSE	TRUE	TRUE	FALSE
5285	FALSE	TRUE	TRUE	FALSE
5291	FALSE	FALSE	TRUE	FALSE
5300	FALSE	FALSE	TRUE	FALSE
5301	TRUE	TRUE	TRUE	FALSE
5315	FALSE	FALSE	TRUE	FALSE
5319	FALSE	FALSE	TRUE	FALSE
5331	FALSE	FALSE	TRUE	FALSE
5348	FALSE	FALSE	TRUE	FALSE
5351	TRUE	TRUE	TRUE	FALSE
5360	TRUE	TRUE	TRUE	FALSE
5375	FALSE	FALSE	TRUE	FALSE
5378	FALSE	FALSE	TRUE	FALSE
5390	FALSE	TRUE	TRUE	FALSE
5393	FALSE	TRUE	TRUE	FALSE
5414	FALSE	FALSE	TRUE	FALSE
5417	TRUE	TRUE	TRUE	FALSE
5426	FALSE	TRUE	TRUE	FALSE
5442	TRUE	TRUE	TRUE	FALSE
5460	TRUE	TRUE	TRUE	FALSE
5465	FALSE	FALSE	TRUE	FALSE
5471	TRUE	TRUE	TRUE	FALSE
5480	FALSE	FALSE	TRUE	FALSE
5483	FALSE	FALSE	TRUE	FALSE
5492	FALSE	FALSE	TRUE	FALSE
5493	FALSE	FALSE	TRUE	FALSE
5495	FALSE	TRUE	TRUE	FALSE
5498	FALSE	FALSE	TRUE	FALSE
5510	FALSE	FALSE	TRUE	FALSE
5553	FALSE	FALSE	TRUE	FALSE
5557	FALSE	FALSE	TRUE	FALSE
5558	FALSE	FALSE	TRUE	FALSE
5563	FALSE	FALSE	TRUE	FALSE
5567	FALSE	FALSE	TRUE	FALSE
5580	FALSE	FALSE	TRUE	FALSE
5581	FALSE	TRUE	TRUE	FALSE
5582	FALSE	FALSE	TRUE	FALSE
5585	TRUE	TRUE	TRUE	FALSE
5586	FALSE	FALSE	TRUE	FALSE
5601	TRUE	TRUE	TRUE	FALSE
5603	FALSE	TRUE	TRUE	FALSE
5628	FALSE	FALSE	TRUE	FALSE
5633	FALSE	FALSE	TRUE	FALSE
5655	FALSE	TRUE	TRUE	FALSE
5656	TRUE	TRUE	TRUE	FALSE
5744	FALSE	FALSE	TRUE	FALSE
5746	FALSE	FALSE	TRUE	FALSE
5747	FALSE	FALSE	TRUE	FALSE
5773	TRUE	TRUE	TRUE	FALSE
5774	FALSE	FALSE	TRUE	TRUE
5811	FALSE	FALSE	TRUE	FALSE
5814	FALSE	FALSE	TRUE	FALSE
5821	FALSE	TRUE	TRUE	FALSE
5823	FALSE	FALSE	TRUE	FALSE
5824	FALSE	FALSE	TRUE	FALSE
5836	FALSE	FALSE	TRUE	FALSE
5839	FALSE	FALSE	TRUE	FALSE
5843	FALSE	TRUE	TRUE	FALSE
5892	FALSE	FALSE	TRUE	FALSE
5894	FALSE	FALSE	TRUE	TRUE
5911	FALSE	TRUE	TRUE	FALSE
5913	TRUE	TRUE	TRUE	FALSE
5951	TRUE	TRUE	TRUE	FALSE
5964	FALSE	FALSE	TRUE	FALSE
5978	FALSE	TRUE	TRUE	FALSE
5984	FALSE	FALSE	TRUE	FALSE
5985	FALSE	FALSE	TRUE	FALSE
5999	TRUE	TRUE	TRUE	FALSE
6023	FALSE	TRUE	TRUE	FALSE
6026	TRUE	TRUE	TRUE	FALSE
6040	FALSE	FALSE	TRUE	FALSE
6045	FALSE	TRUE	TRUE	FALSE
6047	TRUE	TRUE	TRUE	FALSE
6071	TRUE	TRUE	TRUE	FALSE
6077	FALSE	FALSE	TRUE	FALSE
6146	FALSE	FALSE	TRUE	FALSE
6150	FALSE	TRUE	TRUE	FALSE
6152	FALSE	TRUE	TRUE	FALSE
6164	FALSE	FALSE	TRUE	FALSE
6173	FALSE	FALSE	TRUE	FALSE
6179	FALSE	FALSE	TRUE	FALSE
6182	FALSE	FALSE	TRUE	FALSE
6185	TRUE	TRUE	TRUE	FALSE
6216	FALSE	FALSE	TRUE	FALSE
6221	TRUE	TRUE	TRUE	TRUE
6227	FALSE	FALSE	TRUE	FALSE
6228	FALSE	FALSE	TRUE	FALSE
6231	FALSE	FALSE	TRUE	FALSE
6239	FALSE	FALSE	TRUE	FALSE
6248	FALSE	FALSE	TRUE	FALSE
6249	FALSE	FALSE	TRUE	FALSE
6253	TRUE	TRUE	TRUE	FALSE
6260	TRUE	TRUE	TRUE	FALSE
6261	FALSE	TRUE	TRUE	FALSE
6266	TRUE	TRUE	TRUE	FALSE
6267	FALSE	FALSE	TRUE	FALSE
6272	FALSE	FALSE	TRUE	FALSE
6281	FALSE	FALSE	TRUE	FALSE
6284	FALSE	FALSE	TRUE	FALSE
6285	FALSE	FALSE	TRUE	FALSE
6293	FALSE	FALSE	TRUE	FALSE
6296	FALSE	FALSE	TRUE	FALSE
6297	FALSE	FALSE	TRUE	FALSE
6338	FALSE	FALSE	TRUE	FALSE
6340	FALSE	FALSE	TRUE	FALSE
6351	FALSE	FALSE	TRUE	FALSE
6359	FALSE	FALSE	TRUE	FALSE
6365	FALSE	FALSE	TRUE	FALSE
6366	FALSE	FALSE	TRUE	FALSE
6371	FALSE	TRUE	TRUE	FALSE
6374	FALSE	FALSE	TRUE	FALSE
6378	FALSE	FALSE	TRUE	FALSE
6383	FALSE	FALSE	TRUE	FALSE
6392	TRUE	TRUE	TRUE	FALSE
6401	FALSE	FALSE	TRUE	FALSE
6413	FALSE	FALSE	TRUE	FALSE
6446	FALSE	TRUE	TRUE	FALSE
6455	TRUE	TRUE	TRUE	FALSE
6464	FALSE	FALSE	TRUE	FALSE
6480	FALSE	FALSE	TRUE	FALSE
6497	FALSE	FALSE	TRUE	FALSE
6515	FALSE	FALSE	TRUE	FALSE
6518	FALSE	FALSE	TRUE	FALSE
6524	FALSE	TRUE	TRUE	FALSE
6528	FALSE	FALSE	TRUE	FALSE
6531	FALSE	FALSE	TRUE	FALSE
6548	FALSE	TRUE	TRUE	FALSE
6554	FALSE	FALSE	TRUE	FALSE
6557	FALSE	FALSE	TRUE	FALSE
6587	FALSE	TRUE	TRUE	FALSE
6599	FALSE	FALSE	TRUE	FALSE
6620	TRUE	TRUE	TRUE	FALSE
6629	FALSE	FALSE	TRUE	FALSE
6644	FALSE	FALSE	TRUE	FALSE
6647	FALSE	FALSE	TRUE	FALSE
6653	FALSE	FALSE	TRUE	FALSE
6663	FALSE	FALSE	TRUE	FALSE
6671	FALSE	TRUE	TRUE	FALSE
6680	TRUE	TRUE	TRUE	FALSE
6692	FALSE	FALSE	TRUE	FALSE
6713	FALSE	FALSE	TRUE	FALSE
6719	FALSE	FALSE	TRUE	FALSE
6734	FALSE	TRUE	TRUE	FALSE
6752	FALSE	TRUE	TRUE	FALSE
6755	FALSE	FALSE	TRUE	FALSE
6776	TRUE	TRUE	TRUE	FALSE
6791	FALSE	FALSE	TRUE	FALSE
6806	FALSE	FALSE	TRUE	FALSE
6815	TRUE	TRUE	TRUE	FALSE
6827	FALSE	TRUE	TRUE	FALSE
6881	FALSE	FALSE	TRUE	FALSE
6899	FALSE	FALSE	TRUE	FALSE
6915	FALSE	FALSE	TRUE	FALSE
6917	FALSE	FALSE	TRUE	FALSE
6929	FALSE	FALSE	TRUE	FALSE
6938	FALSE	FALSE	TRUE	FALSE
6941	FALSE	FALSE	TRUE	FALSE
6956	FALSE	FALSE	TRUE	FALSE
6960	FALSE	FALSE	TRUE	FALSE
6962	TRUE	TRUE	TRUE	FALSE
6989	FALSE	TRUE	TRUE	FALSE
7013	FALSE	FALSE	TRUE	FALSE
7022	FALSE	FALSE	TRUE	FALSE
7028	TRUE	TRUE	TRUE	FALSE
7055	TRUE	TRUE	TRUE	FALSE
7076	FALSE	TRUE	TRUE	FALSE
7080	FALSE	FALSE	TRUE	FALSE
7094	FALSE	FALSE	TRUE	FALSE
7142	FALSE	FALSE	TRUE	FALSE
7146	TRUE	TRUE	TRUE	FALSE
7148	FALSE	FALSE	TRUE	FALSE
7154	FALSE	FALSE	TRUE	FALSE
7175	TRUE	TRUE	TRUE	FALSE
7184	FALSE	FALSE	TRUE	FALSE
7193	FALSE	FALSE	TRUE	FALSE
7196	TRUE	TRUE	TRUE	TRUE
7202	FALSE	FALSE	TRUE	FALSE
7226	FALSE	FALSE	TRUE	FALSE
7229	FALSE	FALSE	TRUE	FALSE
7241	FALSE	FALSE	TRUE	FALSE
7250	FALSE	FALSE	TRUE	FALSE
7256	TRUE	TRUE	TRUE	FALSE
7257	FALSE	FALSE	TRUE	FALSE
7258	FALSE	FALSE	TRUE	FALSE
7269	FALSE	FALSE	TRUE	FALSE
7270	FALSE	FALSE	TRUE	FALSE
7271	FALSE	FALSE	TRUE	FALSE
7274	TRUE	TRUE	TRUE	FALSE
7283	FALSE	FALSE	TRUE	FALSE
7299	FALSE	FALSE	TRUE	FALSE
7309	FALSE	FALSE	TRUE	FALSE
7337	TRUE	TRUE	TRUE	FALSE
7364	FALSE	FALSE	TRUE	FALSE
7385	FALSE	FALSE	TRUE	FALSE
7388	FALSE	FALSE	TRUE	FALSE
7389	TRUE	TRUE	TRUE	FALSE
7403	FALSE	FALSE	TRUE	FALSE
7424	TRUE	TRUE	TRUE	FALSE
7433	FALSE	FALSE	TRUE	FALSE
7444	FALSE	FALSE	TRUE	FALSE
7476	TRUE	TRUE	TRUE	FALSE
7493	FALSE	FALSE	TRUE	FALSE
7498	FALSE	FALSE	TRUE	FALSE
7521	TRUE	TRUE	TRUE	FALSE
7547	FALSE	FALSE	TRUE	FALSE
7581	FALSE	FALSE	TRUE	FALSE
7598	TRUE	TRUE	TRUE	FALSE
7600	FALSE	TRUE	TRUE	FALSE
7609	FALSE	FALSE	TRUE	FALSE
7624	FALSE	TRUE	TRUE	TRUE
7642	FALSE	FALSE	TRUE	FALSE
7645	FALSE	FALSE	TRUE	FALSE
7648	FALSE	FALSE	TRUE	FALSE
7657	FALSE	FALSE	TRUE	FALSE
7660	FALSE	FALSE	TRUE	FALSE
7664	FALSE	FALSE	TRUE	FALSE
7673	FALSE	FALSE	TRUE	FALSE
7684	TRUE	TRUE	TRUE	FALSE
7697	FALSE	TRUE	TRUE	FALSE
7702	FALSE	FALSE	TRUE	FALSE
7705	FALSE	FALSE	TRUE	FALSE
7711	FALSE	FALSE	TRUE	FALSE
7738	FALSE	FALSE	TRUE	FALSE
7741	FALSE	FALSE	TRUE	FALSE
7744	FALSE	FALSE	TRUE	FALSE
7757	FALSE	FALSE	TRUE	FALSE
7759	FALSE	FALSE	TRUE	FALSE
7762	FALSE	FALSE	TRUE	FALSE
7765	FALSE	FALSE	TRUE	FALSE
7768	TRUE	TRUE	TRUE	FALSE
7771	TRUE	TRUE	TRUE	FALSE
7775	FALSE	FALSE	TRUE	FALSE
7783	FALSE	FALSE	TRUE	FALSE
7789	FALSE	TRUE	TRUE	FALSE
7805	FALSE	TRUE	TRUE	FALSE
7819	FALSE	TRUE	TRUE	FALSE
7828	FALSE	TRUE	TRUE	FALSE
7830	FALSE	FALSE	TRUE	FALSE
7843	FALSE	FALSE	TRUE	FALSE
7844	FALSE	FALSE	TRUE	FALSE
7849	FALSE	FALSE	TRUE	FALSE
7852	FALSE	FALSE	TRUE	FALSE
7853	TRUE	TRUE	TRUE	FALSE
7859	FALSE	FALSE	TRUE	FALSE
7861	FALSE	TRUE	TRUE	FALSE
7864	FALSE	FALSE	TRUE	FALSE
7867	FALSE	TRUE	TRUE	FALSE
7870	FALSE	FALSE	TRUE	FALSE
7873	FALSE	FALSE	TRUE	FALSE
7897	FALSE	FALSE	TRUE	FALSE
7912	FALSE	FALSE	TRUE	FALSE
7930	FALSE	FALSE	TRUE	FALSE
7933	FALSE	FALSE	TRUE	FALSE
7948	FALSE	FALSE	TRUE	FALSE
7960	FALSE	TRUE	TRUE	FALSE
7961	FALSE	FALSE	TRUE	FALSE
7963	FALSE	FALSE	TRUE	FALSE
7967	FALSE	FALSE	TRUE	FALSE
7972	FALSE	FALSE	TRUE	FALSE
7999	FALSE	TRUE	TRUE	FALSE
8014	FALSE	FALSE	TRUE	TRUE
8020	TRUE	TRUE	TRUE	FALSE
8027	TRUE	TRUE	TRUE	FALSE
8047	FALSE	FALSE	TRUE	FALSE
8080	FALSE	FALSE	TRUE	TRUE
8087	FALSE	FALSE	TRUE	FALSE
8093	FALSE	FALSE	TRUE	FALSE
8104	FALSE	FALSE	TRUE	FALSE
8108	FALSE	FALSE	TRUE	FALSE
8110	FALSE	FALSE	TRUE	FALSE
8113	TRUE	TRUE	TRUE	FALSE
8116	FALSE	FALSE	TRUE	FALSE
8119	FALSE	FALSE	TRUE	FALSE
8137	TRUE	TRUE	TRUE	FALSE
8143	FALSE	FALSE	TRUE	FALSE
8149	FALSE	TRUE	TRUE	FALSE
8152	TRUE	TRUE	TRUE	FALSE
8155	FALSE	FALSE	TRUE	FALSE
8158	FALSE	FALSE	TRUE	FALSE
8167	FALSE	FALSE	TRUE	FALSE
8179	FALSE	FALSE	TRUE	FALSE
8188	FALSE	TRUE	TRUE	FALSE
8191	FALSE	FALSE	TRUE	FALSE
8200	FALSE	FALSE	TRUE	FALSE
8206	TRUE	TRUE	TRUE	FALSE
8222	FALSE	FALSE	TRUE	FALSE
8227	FALSE	FALSE	TRUE	FALSE
8248	FALSE	TRUE	TRUE	FALSE
8251	TRUE	TRUE	TRUE	FALSE
8260	FALSE	FALSE	TRUE	FALSE
8269	TRUE	TRUE	TRUE	FALSE
8277	FALSE	FALSE	TRUE	FALSE
8279	FALSE	FALSE	TRUE	FALSE
8284	FALSE	FALSE	TRUE	FALSE
8286	FALSE	FALSE	TRUE	FALSE
8292	FALSE	FALSE	TRUE	FALSE
8308	FALSE	FALSE	TRUE	FALSE
8311	FALSE	FALSE	TRUE	FALSE
8337	FALSE	FALSE	TRUE	FALSE
8348	FALSE	FALSE	TRUE	FALSE
8360	FALSE	TRUE	TRUE	FALSE
8383	FALSE	FALSE	TRUE	FALSE
8387	FALSE	FALSE	TRUE	FALSE
8388	FALSE	FALSE	TRUE	FALSE
8389	FALSE	FALSE	TRUE	FALSE
8392	FALSE	TRUE	TRUE	FALSE
8393	FALSE	FALSE	TRUE	FALSE
8395	FALSE	FALSE	TRUE	FALSE
8396	FALSE	FALSE	TRUE	FALSE
8404	FALSE	FALSE	TRUE	FALSE
8406	FALSE	FALSE	TRUE	FALSE
8410	FALSE	FALSE	TRUE	FALSE
8414	TRUE	TRUE	TRUE	FALSE
8420	FALSE	FALSE	TRUE	FALSE
8428	FALSE	TRUE	TRUE	FALSE
8440	FALSE	TRUE	TRUE	FALSE
8448	FALSE	FALSE	TRUE	FALSE
8459	FALSE	FALSE	TRUE	FALSE
8468	TRUE	TRUE	TRUE	FALSE
8472	FALSE	FALSE	TRUE	FALSE
8473	TRUE	TRUE	TRUE	FALSE
8479	FALSE	FALSE	TRUE	FALSE
8485	FALSE	FALSE	TRUE	FALSE
8502	FALSE	FALSE	TRUE	FALSE
8503	FALSE	FALSE	TRUE	FALSE
8512	FALSE	FALSE	TRUE	FALSE
8519	FALSE	FALSE	TRUE	FALSE
8521	FALSE	FALSE	TRUE	FALSE
8527	FALSE	TRUE	TRUE	FALSE
8545	FALSE	FALSE	TRUE	FALSE
8557	FALSE	TRUE	TRUE	FALSE
8562	FALSE	FALSE	TRUE	FALSE
8563	FALSE	FALSE	TRUE	FALSE
8566	FALSE	TRUE	TRUE	FALSE
8567	FALSE	FALSE	TRUE	FALSE
8572	FALSE	FALSE	TRUE	FALSE
8573	FALSE	FALSE	TRUE	FALSE
8575	FALSE	FALSE	TRUE	FALSE
8577	FALSE	FALSE	TRUE	FALSE
8584	TRUE	TRUE	TRUE	FALSE
8594	FALSE	FALSE	TRUE	FALSE
8598	FALSE	FALSE	TRUE	FALSE
8602	FALSE	FALSE	TRUE	FALSE
8603	FALSE	FALSE	TRUE	FALSE
8614	FALSE	FALSE	TRUE	FALSE
8616	FALSE	FALSE	TRUE	FALSE
8618	TRUE	TRUE	TRUE	FALSE
8619	FALSE	FALSE	TRUE	FALSE
8650	FALSE	FALSE	TRUE	FALSE
8655	TRUE	TRUE	TRUE	FALSE
8659	FALSE	FALSE	TRUE	FALSE
8679	FALSE	FALSE	TRUE	FALSE
8684	TRUE	TRUE	TRUE	FALSE
8697	TRUE	TRUE	TRUE	FALSE
8701	TRUE	TRUE	TRUE	FALSE
8703	FALSE	FALSE	TRUE	FALSE
8705	FALSE	FALSE	TRUE	FALSE
8715	FALSE	FALSE	TRUE	FALSE
8718	FALSE	FALSE	TRUE	FALSE
8723	FALSE	FALSE	TRUE	FALSE
8730	FALSE	FALSE	TRUE	FALSE
8764	FALSE	FALSE	TRUE	FALSE
8768	FALSE	FALSE	TRUE	FALSE
8772	FALSE	FALSE	TRUE	FALSE
8784	FALSE	TRUE	TRUE	FALSE
8790	FALSE	TRUE	TRUE	FALSE
8793	FALSE	FALSE	TRUE	FALSE
8794	TRUE	TRUE	TRUE	FALSE
8812	FALSE	FALSE	TRUE	FALSE
8817	FALSE	FALSE	TRUE	FALSE
8818	FALSE	TRUE	TRUE	FALSE
8836	FALSE	FALSE	TRUE	FALSE
8838	FALSE	TRUE	TRUE	FALSE
8839	FALSE	FALSE	TRUE	FALSE
8843	FALSE	FALSE	TRUE	FALSE
8853	FALSE	FALSE	TRUE	FALSE
8854	FALSE	FALSE	TRUE	FALSE
8856	FALSE	FALSE	TRUE	FALSE
8860	TRUE	TRUE	TRUE	TRUE
8865	FALSE	FALSE	TRUE	FALSE
8869	FALSE	FALSE	TRUE	FALSE
8870	FALSE	FALSE	TRUE	FALSE
8877	FALSE	TRUE	TRUE	FALSE
8886	FALSE	FALSE	TRUE	FALSE
8887	FALSE	FALSE	TRUE	FALSE
8898	FALSE	FALSE	TRUE	FALSE
8901	FALSE	FALSE	TRUE	FALSE
8911	FALSE	FALSE	TRUE	FALSE
8922	FALSE	FALSE	TRUE	FALSE
8928	FALSE	FALSE	TRUE	FALSE
8932	FALSE	TRUE	TRUE	FALSE
8937	FALSE	FALSE	TRUE	FALSE
8938	FALSE	FALSE	TRUE	FALSE
8943	FALSE	FALSE	TRUE	FALSE
8946	FALSE	FALSE	TRUE	FALSE
8950	FALSE	FALSE	TRUE	FALSE
8964	FALSE	TRUE	TRUE	FALSE
8994	TRUE	TRUE	TRUE	FALSE
9006	FALSE	FALSE	TRUE	FALSE
9007	FALSE	FALSE	TRUE	FALSE
9033	FALSE	FALSE	TRUE	FALSE
9039	FALSE	FALSE	TRUE	FALSE
9041	FALSE	FALSE	TRUE	FALSE
9042	TRUE	TRUE	TRUE	FALSE
9052	FALSE	FALSE	TRUE	FALSE
9053	TRUE	TRUE	TRUE	FALSE
9055	TRUE	TRUE	TRUE	FALSE
9064	FALSE	FALSE	TRUE	FALSE
9066	FALSE	FALSE	TRUE	FALSE
9070	FALSE	FALSE	TRUE	FALSE
9072	TRUE	TRUE	TRUE	FALSE
9077	FALSE	FALSE	TRUE	FALSE
9080	FALSE	FALSE	TRUE	FALSE
9090	FALSE	FALSE	TRUE	FALSE
9093	FALSE	FALSE	TRUE	FALSE
9108	FALSE	FALSE	TRUE	FALSE
9110	FALSE	FALSE	TRUE	FALSE
9111	FALSE	FALSE	TRUE	FALSE
9117	FALSE	FALSE	TRUE	FALSE
9123	FALSE	TRUE	TRUE	FALSE
9126	FALSE	FALSE	TRUE	FALSE
9127	FALSE	FALSE	TRUE	FALSE
9128	FALSE	FALSE	TRUE	FALSE
9136	FALSE	FALSE	TRUE	FALSE
9150	FALSE	TRUE	TRUE	FALSE
9156	FALSE	FALSE	TRUE	FALSE
9165	FALSE	FALSE	TRUE	FALSE
9180	TRUE	TRUE	TRUE	FALSE
9181	FALSE	FALSE	TRUE	FALSE
9192	FALSE	FALSE	TRUE	FALSE
9196	FALSE	FALSE	TRUE	FALSE
9201	FALSE	FALSE	TRUE	FALSE
9210	FALSE	FALSE	TRUE	FALSE
9221	TRUE	TRUE	TRUE	FALSE
9230	FALSE	FALSE	TRUE	FALSE
9233	FALSE	FALSE	TRUE	FALSE
9242	FALSE	FALSE	TRUE	FALSE
9254	FALSE	TRUE	TRUE	FALSE
9266	FALSE	TRUE	TRUE	FALSE
9296	FALSE	FALSE	TRUE	FALSE
9299	FALSE	FALSE	TRUE	FALSE
9300	FALSE	FALSE	TRUE	FALSE
9305	FALSE	FALSE	TRUE	FALSE
9311	FALSE	FALSE	TRUE	FALSE
9329	FALSE	FALSE	TRUE	FALSE
9335	FALSE	FALSE	TRUE	FALSE
9336	FALSE	FALSE	TRUE	FALSE
9347	TRUE	TRUE	TRUE	FALSE
9356	FALSE	FALSE	TRUE	FALSE
9365	FALSE	FALSE	TRUE	FALSE
9377	TRUE	TRUE	TRUE	FALSE
9380	TRUE	TRUE	TRUE	FALSE
9389	FALSE	FALSE	TRUE	FALSE
9431	FALSE	FALSE	TRUE	FALSE
9438	TRUE	TRUE	TRUE	FALSE
9449	TRUE	TRUE	TRUE	FALSE
9452	FALSE	FALSE	TRUE	FALSE
9458	FALSE	FALSE	TRUE	FALSE
9468	FALSE	FALSE	TRUE	FALSE
9477	TRUE	TRUE	TRUE	FALSE
9494	FALSE	FALSE	TRUE	FALSE
9509	FALSE	FALSE	TRUE	FALSE
9512	FALSE	FALSE	TRUE	FALSE
9530	FALSE	FALSE	TRUE	FALSE
9531	FALSE	FALSE	TRUE	FALSE
9536	FALSE	FALSE	TRUE	FALSE
9540	TRUE	TRUE	TRUE	FALSE
9545	TRUE	TRUE	TRUE	FALSE
9548	TRUE	TRUE	TRUE	FALSE
9554	TRUE	TRUE	TRUE	FALSE
9575	FALSE	TRUE	TRUE	FALSE
9581	FALSE	FALSE	TRUE	FALSE
9612	FALSE	FALSE	TRUE	FALSE
9615	FALSE	FALSE	TRUE	FALSE
9620	FALSE	FALSE	TRUE	FALSE
9632	FALSE	FALSE	TRUE	FALSE
9647	FALSE	FALSE	TRUE	FALSE
9650	FALSE	FALSE	TRUE	FALSE
9656	FALSE	FALSE	TRUE	FALSE
9667	FALSE	TRUE	TRUE	FALSE
9698	TRUE	TRUE	TRUE	FALSE
9716	TRUE	TRUE	TRUE	FALSE
9755	TRUE	TRUE	TRUE	FALSE
9758	FALSE	FALSE	TRUE	FALSE
9770	FALSE	FALSE	TRUE	FALSE
9785	FALSE	FALSE	TRUE	FALSE
9804	FALSE	FALSE	TRUE	FALSE
9812	FALSE	FALSE	TRUE	FALSE
9818	TRUE	TRUE	TRUE	FALSE
9824	TRUE	TRUE	TRUE	TRUE
9833	FALSE	FALSE	TRUE	FALSE
9852	FALSE	FALSE	TRUE	FALSE
9855	FALSE	FALSE	TRUE	FALSE
9861	FALSE	FALSE	TRUE	FALSE
9887	FALSE	FALSE	TRUE	FALSE
9899	TRUE	TRUE	TRUE	FALSE
9932	FALSE	TRUE	TRUE	FALSE
9938	FALSE	FALSE	TRUE	FALSE
9941	FALSE	FALSE	TRUE	FALSE
9944	FALSE	FALSE	TRUE	FALSE
9947	TRUE	TRUE	TRUE	FALSE
9948	FALSE	FALSE	TRUE	FALSE
9950	TRUE	TRUE	TRUE	FALSE
9962	FALSE	FALSE	TRUE	FALSE
9966	FALSE	TRUE	TRUE	FALSE
9986	FALSE	FALSE	TRUE	FALSE
10007	FALSE	FALSE	TRUE	FALSE
10031	FALSE	FALSE	TRUE	FALSE
10034	TRUE	TRUE	TRUE	FALSE
10042	FALSE	FALSE	TRUE	FALSE
10044	FALSE	FALSE	TRUE	FALSE
10070	FALSE	FALSE	TRUE	FALSE
10084	FALSE	TRUE	TRUE	FALSE
10086	TRUE	TRUE	TRUE	FALSE
10097	FALSE	FALSE	TRUE	TRUE
10101	FALSE	FALSE	TRUE	FALSE
10115	TRUE	TRUE	TRUE	FALSE
10118	FALSE	FALSE	TRUE	FALSE
10142	TRUE	TRUE	TRUE	FALSE
10143	FALSE	TRUE	TRUE	FALSE
10166	FALSE	FALSE	TRUE	FALSE
10172	FALSE	TRUE	TRUE	FALSE
10181	FALSE	FALSE	TRUE	FALSE
10192	FALSE	FALSE	TRUE	FALSE
10203	FALSE	FALSE	TRUE	FALSE
10208	FALSE	FALSE	TRUE	FALSE
10211	FALSE	FALSE	TRUE	FALSE
10217	FALSE	FALSE	TRUE	FALSE
10232	FALSE	FALSE	TRUE	FALSE
10237	FALSE	FALSE	TRUE	FALSE
10238	TRUE	TRUE	TRUE	FALSE
10245	FALSE	FALSE	TRUE	FALSE
10256	FALSE	FALSE	TRUE	FALSE
10268	FALSE	FALSE	TRUE	FALSE
10274	FALSE	FALSE	TRUE	FALSE
10283	FALSE	FALSE	TRUE	FALSE
10286	FALSE	FALSE	TRUE	FALSE
10289	FALSE	FALSE	TRUE	FALSE
10295	FALSE	TRUE	TRUE	FALSE
10304	FALSE	FALSE	TRUE	FALSE
10310	TRUE	TRUE	TRUE	FALSE
10316	FALSE	FALSE	TRUE	FALSE
10319	FALSE	FALSE	TRUE	FALSE
10320	FALSE	TRUE	TRUE	FALSE
10321	TRUE	TRUE	TRUE	FALSE
10325	FALSE	FALSE	TRUE	FALSE
10345	FALSE	FALSE	TRUE	FALSE
10365	FALSE	FALSE	TRUE	FALSE
10370	FALSE	FALSE	TRUE	FALSE
10373	TRUE	TRUE	TRUE	FALSE
10394	FALSE	FALSE	TRUE	FALSE
10397	FALSE	TRUE	TRUE	FALSE
10398	TRUE	TRUE	TRUE	FALSE
10400	TRUE	TRUE	TRUE	FALSE
10410	FALSE	TRUE	TRUE	TRUE
10411	FALSE	FALSE	TRUE	FALSE
10427	FALSE	FALSE	TRUE	FALSE
10454	FALSE	FALSE	TRUE	FALSE
10463	TRUE	TRUE	TRUE	FALSE
10493	FALSE	FALSE	TRUE	FALSE
10497	FALSE	FALSE	TRUE	FALSE
10499	FALSE	TRUE	TRUE	FALSE
10506	FALSE	FALSE	TRUE	FALSE
10514	FALSE	FALSE	TRUE	FALSE
10535	FALSE	FALSE	TRUE	FALSE
10550	TRUE	TRUE	TRUE	FALSE
10583	FALSE	FALSE	TRUE	FALSE
10586	TRUE	TRUE	TRUE	FALSE
10589	TRUE	TRUE	TRUE	FALSE
10595	FALSE	FALSE	TRUE	FALSE
10598	FALSE	FALSE	TRUE	FALSE
10607	FALSE	FALSE	TRUE	FALSE
10609	TRUE	TRUE	TRUE	FALSE
10619	FALSE	FALSE	TRUE	FALSE
10632	FALSE	FALSE	TRUE	FALSE
10640	FALSE	TRUE	TRUE	FALSE
10646	FALSE	FALSE	TRUE	FALSE
10652	FALSE	FALSE	TRUE	FALSE
10658	FALSE	FALSE	TRUE	FALSE
10664	TRUE	TRUE	TRUE	FALSE
10667	FALSE	TRUE	TRUE	FALSE
10679	FALSE	FALSE	TRUE	FALSE
10685	FALSE	TRUE	TRUE	FALSE
10688	TRUE	TRUE	TRUE	FALSE
10724	FALSE	FALSE	TRUE	FALSE
10733	FALSE	FALSE	TRUE	FALSE
10750	FALSE	FALSE	TRUE	FALSE
10754	FALSE	FALSE	TRUE	TRUE
10771	FALSE	FALSE	TRUE	FALSE
10790	FALSE	FALSE	TRUE	FALSE
10792	FALSE	TRUE	TRUE	FALSE
10793	FALSE	TRUE	TRUE	FALSE
10801	FALSE	FALSE	TRUE	FALSE
10810	TRUE	TRUE	TRUE	FALSE
10816	FALSE	TRUE	TRUE	FALSE
10819	TRUE	TRUE	TRUE	FALSE
10822	FALSE	FALSE	TRUE	FALSE
10825	FALSE	FALSE	TRUE	FALSE
10828	FALSE	FALSE	TRUE	FALSE
10834	FALSE	TRUE	TRUE	FALSE
10861	FALSE	FALSE	TRUE	FALSE
10873	TRUE	TRUE	TRUE	FALSE
10876	TRUE	TRUE	TRUE	FALSE
10885	FALSE	FALSE	TRUE	FALSE
10899	FALSE	FALSE	TRUE	FALSE
10907	FALSE	FALSE	TRUE	FALSE
10915	TRUE	TRUE	TRUE	FALSE
10920	FALSE	FALSE	TRUE	FALSE
10927	FALSE	FALSE	TRUE	FALSE
10939	FALSE	FALSE	TRUE	FALSE
10976	FALSE	FALSE	TRUE	FALSE
10978	FALSE	FALSE	TRUE	FALSE
10993	FALSE	FALSE	TRUE	FALSE
11002	TRUE	TRUE	TRUE	FALSE
11009	FALSE	FALSE	TRUE	FALSE
11016	FALSE	TRUE	TRUE	FALSE
11017	FALSE	FALSE	TRUE	FALSE
11020	FALSE	FALSE	TRUE	FALSE
11024	FALSE	FALSE	TRUE	FALSE
11025	FALSE	FALSE	TRUE	FALSE
11050	FALSE	FALSE	TRUE	FALSE
11061	FALSE	FALSE	TRUE	FALSE
11065	FALSE	FALSE	TRUE	FALSE
11083	FALSE	FALSE	TRUE	FALSE
11084	FALSE	FALSE	TRUE	FALSE
11087	FALSE	FALSE	TRUE	FALSE
11101	FALSE	FALSE	TRUE	FALSE
11143	FALSE	FALSE	TRUE	FALSE
11149	FALSE	FALSE	TRUE	FALSE
11150	FALSE	FALSE	TRUE	FALSE
11151	FALSE	FALSE	TRUE	FALSE
11152	FALSE	FALSE	TRUE	FALSE
11155	FALSE	FALSE	TRUE	FALSE
11164	FALSE	FALSE	TRUE	FALSE
11167	FALSE	FALSE	TRUE	FALSE
11172	FALSE	FALSE	TRUE	FALSE
11176	TRUE	TRUE	TRUE	FALSE
11191	FALSE	FALSE	TRUE	FALSE
11197	FALSE	FALSE	TRUE	FALSE
11204	FALSE	FALSE	TRUE	FALSE
11215	FALSE	TRUE	TRUE	FALSE
11251	TRUE	TRUE	TRUE	FALSE
11252	FALSE	FALSE	TRUE	FALSE
11253	FALSE	TRUE	TRUE	FALSE
11257	FALSE	FALSE	TRUE	FALSE
11260	FALSE	FALSE	TRUE	FALSE
11287	FALSE	FALSE	TRUE	FALSE
11293	FALSE	FALSE	TRUE	FALSE
11296	FALSE	FALSE	TRUE	FALSE
11299	TRUE	TRUE	TRUE	FALSE
11302	FALSE	FALSE	TRUE	FALSE
11314	FALSE	FALSE	TRUE	FALSE
11332	TRUE	TRUE	TRUE	FALSE
11339	FALSE	FALSE	TRUE	FALSE
11348	FALSE	FALSE	TRUE	FALSE
11353	FALSE	FALSE	TRUE	FALSE
11359	FALSE	FALSE	TRUE	FALSE
11362	FALSE	FALSE	TRUE	FALSE
11365	FALSE	FALSE	TRUE	FALSE
11377	TRUE	TRUE	TRUE	FALSE
11380	FALSE	FALSE	TRUE	FALSE
11383	FALSE	FALSE	TRUE	FALSE
11386	FALSE	FALSE	TRUE	FALSE
11404	FALSE	FALSE	TRUE	FALSE
11410	FALSE	FALSE	TRUE	FALSE
11437	FALSE	TRUE	TRUE	FALSE
11440	FALSE	TRUE	TRUE	FALSE
11447	FALSE	FALSE	TRUE	FALSE
11467	TRUE	TRUE	TRUE	FALSE
11470	FALSE	FALSE	TRUE	FALSE
11482	FALSE	FALSE	TRUE	FALSE
11485	FALSE	TRUE	TRUE	FALSE
11506	FALSE	FALSE	TRUE	FALSE
11518	FALSE	FALSE	TRUE	FALSE
11536	FALSE	FALSE	TRUE	FALSE
11554	FALSE	FALSE	TRUE	FALSE
11560	FALSE	FALSE	TRUE	FALSE
11569	FALSE	TRUE	TRUE	FALSE
11590	FALSE	FALSE	TRUE	FALSE
11611	FALSE	FALSE	TRUE	FALSE
11617	FALSE	FALSE	TRUE	FALSE
11641	FALSE	TRUE	TRUE	FALSE
11647	FALSE	FALSE	TRUE	FALSE
11653	FALSE	TRUE	TRUE	FALSE
11654	FALSE	TRUE	TRUE	FALSE
11665	TRUE	TRUE	TRUE	FALSE
11674	TRUE	TRUE	TRUE	FALSE
11696	FALSE	TRUE	TRUE	FALSE
11719	TRUE	TRUE	TRUE	FALSE
11732	FALSE	FALSE	TRUE	FALSE
11761	FALSE	FALSE	TRUE	FALSE
11778	FALSE	FALSE	TRUE	FALSE
11800	FALSE	TRUE	TRUE	FALSE
11809	FALSE	FALSE	TRUE	FALSE
11812	TRUE	TRUE	TRUE	FALSE
11827	FALSE	FALSE	TRUE	FALSE
11840	FALSE	FALSE	TRUE	FALSE
11854	FALSE	TRUE	TRUE	FALSE
11864	FALSE	FALSE	TRUE	FALSE
11869	FALSE	FALSE	TRUE	FALSE
11887	FALSE	TRUE	TRUE	FALSE
11893	FALSE	FALSE	TRUE	FALSE
11899	TRUE	TRUE	TRUE	FALSE
11914	TRUE	TRUE	TRUE	FALSE
11923	FALSE	FALSE	TRUE	FALSE
11928	FALSE	FALSE	TRUE	FALSE
11929	FALSE	FALSE	TRUE	FALSE
11935	FALSE	FALSE	TRUE	FALSE
11938	FALSE	FALSE	TRUE	FALSE
11944	TRUE	TRUE	TRUE	FALSE
11947	TRUE	TRUE	TRUE	FALSE
11959	FALSE	FALSE	TRUE	FALSE
11963	FALSE	FALSE	TRUE	FALSE
11969	TRUE	TRUE	TRUE	FALSE
11974	FALSE	FALSE	TRUE	FALSE
11984	FALSE	FALSE	TRUE	FALSE
12007	TRUE	TRUE	TRUE	FALSE
12019	FALSE	FALSE	TRUE	FALSE
12026	FALSE	TRUE	TRUE	FALSE
12030	FALSE	FALSE	TRUE	FALSE
12049	FALSE	TRUE	TRUE	FALSE
12061	FALSE	FALSE	TRUE	FALSE
12070	FALSE	FALSE	TRUE	FALSE
12083	FALSE	FALSE	TRUE	FALSE
12084	FALSE	FALSE	TRUE	FALSE
12091	TRUE	TRUE	TRUE	FALSE
12106	FALSE	FALSE	TRUE	FALSE
12121	TRUE	TRUE	TRUE	FALSE
12127	FALSE	TRUE	TRUE	FALSE
12130	FALSE	FALSE	TRUE	FALSE
12135	FALSE	FALSE	TRUE	FALSE
12136	FALSE	FALSE	TRUE	FALSE
12142	FALSE	FALSE	TRUE	FALSE
12161	FALSE	FALSE	TRUE	FALSE
12171	FALSE	FALSE	TRUE	FALSE
12172	FALSE	TRUE	TRUE	FALSE
12189	FALSE	FALSE	TRUE	FALSE
12192	FALSE	FALSE	TRUE	FALSE
12234	FALSE	FALSE	TRUE	FALSE
12235	FALSE	TRUE	TRUE	FALSE
12236	FALSE	TRUE	TRUE	FALSE
12248	FALSE	FALSE	TRUE	FALSE
12279	FALSE	TRUE	TRUE	FALSE
12280	FALSE	FALSE	TRUE	FALSE
12285	FALSE	FALSE	TRUE	FALSE
12308	TRUE	TRUE	TRUE	FALSE
12311	FALSE	FALSE	TRUE	FALSE
12338	FALSE	FALSE	TRUE	FALSE
12346	FALSE	TRUE	TRUE	FALSE
12354	FALSE	FALSE	TRUE	FALSE
12358	TRUE	TRUE	TRUE	FALSE
12361	FALSE	FALSE	TRUE	FALSE
12362	FALSE	FALSE	TRUE	FALSE
12366	FALSE	FALSE	TRUE	FALSE
12372	TRUE	TRUE	TRUE	FALSE
12373	FALSE	FALSE	TRUE	FALSE
12397	FALSE	TRUE	TRUE	FALSE
12403	FALSE	FALSE	TRUE	FALSE
12405	TRUE	TRUE	TRUE	FALSE
12406	TRUE	TRUE	TRUE	FALSE
12408	FALSE	FALSE	TRUE	FALSE
12414	TRUE	TRUE	TRUE	FALSE
12432	FALSE	FALSE	TRUE	FALSE
12441	FALSE	FALSE	TRUE	FALSE
12477	FALSE	TRUE	TRUE	FALSE
12501	TRUE	TRUE	TRUE	FALSE
12507	FALSE	FALSE	TRUE	FALSE
12519	FALSE	TRUE	TRUE	FALSE
12535	FALSE	FALSE	TRUE	FALSE
12542	FALSE	FALSE	TRUE	FALSE
12549	FALSE	FALSE	TRUE	FALSE
12557	FALSE	FALSE	TRUE	FALSE
12561	FALSE	FALSE	TRUE	FALSE
12570	FALSE	FALSE	TRUE	FALSE
12609	FALSE	FALSE	TRUE	FALSE
12612	TRUE	TRUE	TRUE	FALSE
12616	FALSE	FALSE	TRUE	FALSE
12618	TRUE	TRUE	TRUE	FALSE
12621	FALSE	FALSE	TRUE	FALSE
12624	FALSE	FALSE	TRUE	FALSE
12630	FALSE	TRUE	TRUE	FALSE
12633	TRUE	TRUE	TRUE	TRUE
12634	FALSE	FALSE	TRUE	FALSE
12642	FALSE	FALSE	TRUE	FALSE
12651	FALSE	FALSE	TRUE	FALSE
12654	FALSE	FALSE	TRUE	FALSE
12669	FALSE	FALSE	TRUE	FALSE
12672	FALSE	TRUE	TRUE	FALSE
12681	FALSE	FALSE	TRUE	FALSE
12693	TRUE	TRUE	TRUE	FALSE
12696	FALSE	FALSE	TRUE	FALSE
12705	TRUE	TRUE	TRUE	FALSE
12714	FALSE	FALSE	TRUE	FALSE
12715	FALSE	FALSE	TRUE	FALSE
12720	TRUE	TRUE	TRUE	FALSE
12732	FALSE	FALSE	TRUE	FALSE
12738	FALSE	FALSE	TRUE	TRUE
12753	FALSE	FALSE	TRUE	FALSE
12768	FALSE	FALSE	TRUE	FALSE
12771	TRUE	TRUE	TRUE	FALSE
12798	FALSE	FALSE	TRUE	FALSE
12804	FALSE	FALSE	TRUE	FALSE
12810	TRUE	TRUE	TRUE	FALSE
12811	TRUE	TRUE	TRUE	FALSE
12813	FALSE	FALSE	TRUE	FALSE
12816	FALSE	FALSE	TRUE	FALSE
12822	FALSE	FALSE	TRUE	FALSE
12879	FALSE	TRUE	TRUE	FALSE
12880	FALSE	FALSE	TRUE	FALSE
12882	TRUE	TRUE	TRUE	FALSE
12923	FALSE	FALSE	TRUE	FALSE
12930	FALSE	FALSE	TRUE	TRUE
12937	FALSE	FALSE	TRUE	FALSE
12940	FALSE	TRUE	TRUE	FALSE
12948	FALSE	FALSE	TRUE	FALSE
12950	FALSE	FALSE	TRUE	TRUE
12954	FALSE	FALSE	TRUE	FALSE
12957	FALSE	FALSE	TRUE	FALSE
12972	FALSE	FALSE	TRUE	FALSE
12973	FALSE	FALSE	TRUE	FALSE
13020	TRUE	TRUE	TRUE	FALSE
13095	FALSE	FALSE	TRUE	FALSE
13101	FALSE	TRUE	TRUE	FALSE
13104	FALSE	TRUE	TRUE	FALSE
13105	TRUE	TRUE	TRUE	FALSE
13111	FALSE	FALSE	TRUE	FALSE
13117	FALSE	FALSE	TRUE	FALSE
13129	FALSE	TRUE	TRUE	FALSE
13135	FALSE	TRUE	TRUE	FALSE
13145	FALSE	TRUE	TRUE	FALSE
13149	FALSE	TRUE	TRUE	FALSE
13152	FALSE	FALSE	TRUE	FALSE
13167	FALSE	FALSE	TRUE	FALSE
13183	FALSE	FALSE	TRUE	FALSE
13188	FALSE	TRUE	TRUE	FALSE
13191	FALSE	FALSE	TRUE	FALSE
13194	FALSE	FALSE	TRUE	FALSE
13197	FALSE	FALSE	TRUE	FALSE
13203	FALSE	FALSE	TRUE	FALSE
13212	FALSE	FALSE	TRUE	FALSE
13215	FALSE	FALSE	TRUE	FALSE
13254	TRUE	TRUE	TRUE	FALSE
13260	FALSE	FALSE	TRUE	FALSE
13263	TRUE	TRUE	TRUE	FALSE
13269	FALSE	FALSE	TRUE	FALSE
13276	TRUE	TRUE	TRUE	FALSE
13281	FALSE	FALSE	TRUE	FALSE
13308	FALSE	FALSE	TRUE	FALSE
13326	FALSE	FALSE	TRUE	FALSE
13350	FALSE	FALSE	TRUE	FALSE
13359	FALSE	FALSE	TRUE	FALSE
13368	TRUE	TRUE	TRUE	FALSE
13386	FALSE	FALSE	TRUE	FALSE
13392	FALSE	FALSE	TRUE	FALSE
13395	FALSE	FALSE	TRUE	FALSE
13401	FALSE	FALSE	TRUE	FALSE
13404	FALSE	FALSE	TRUE	FALSE
13422	FALSE	FALSE	TRUE	FALSE
13431	FALSE	FALSE	TRUE	FALSE
13434	FALSE	FALSE	TRUE	FALSE
13437	FALSE	FALSE	TRUE	FALSE
13470	FALSE	FALSE	TRUE	FALSE
13474	FALSE	FALSE	TRUE	FALSE
13485	TRUE	TRUE	TRUE	FALSE
13488	FALSE	FALSE	TRUE	FALSE
13500	TRUE	TRUE	TRUE	FALSE
13506	TRUE	TRUE	TRUE	FALSE
13542	FALSE	FALSE	TRUE	FALSE
13563	FALSE	TRUE	TRUE	FALSE
13590	TRUE	TRUE	TRUE	FALSE
13602	FALSE	FALSE	TRUE	FALSE
13617	TRUE	TRUE	TRUE	FALSE
13626	TRUE	TRUE	TRUE	FALSE
13630	FALSE	FALSE	TRUE	FALSE
13635	FALSE	FALSE	TRUE	FALSE
13637	FALSE	TRUE	TRUE	FALSE
13650	TRUE	TRUE	TRUE	FALSE
13651	FALSE	TRUE	TRUE	FALSE
13656	FALSE	FALSE	TRUE	FALSE
13674	FALSE	FALSE	TRUE	FALSE
13680	FALSE	TRUE	TRUE	FALSE
13681	FALSE	FALSE	TRUE	FALSE
13708	TRUE	TRUE	TRUE	FALSE
13710	FALSE	FALSE	TRUE	FALSE
13711	FALSE	FALSE	TRUE	FALSE
13722	FALSE	TRUE	TRUE	FALSE
13734	FALSE	TRUE	TRUE	FALSE
13740	FALSE	FALSE	TRUE	FALSE
13743	FALSE	FALSE	TRUE	FALSE
13748	FALSE	FALSE	TRUE	FALSE
13753	FALSE	FALSE	TRUE	FALSE
13759	TRUE	TRUE	TRUE	FALSE
13768	FALSE	FALSE	TRUE	FALSE
13780	TRUE	TRUE	TRUE	FALSE
13782	FALSE	FALSE	TRUE	FALSE
13789	TRUE	TRUE	TRUE	FALSE
13803	TRUE	TRUE	TRUE	FALSE
13810	FALSE	FALSE	TRUE	FALSE
13812	FALSE	FALSE	TRUE	FALSE
13819	FALSE	FALSE	TRUE	FALSE
13827	FALSE	TRUE	TRUE	FALSE
13830	FALSE	FALSE	TRUE	FALSE
13855	FALSE	FALSE	TRUE	FALSE
13874	FALSE	FALSE	TRUE	FALSE
13879	FALSE	TRUE	TRUE	FALSE
13880	FALSE	TRUE	TRUE	FALSE
13886	TRUE	TRUE	TRUE	FALSE
13889	FALSE	FALSE	TRUE	FALSE
13899	FALSE	FALSE	TRUE	FALSE
13914	TRUE	TRUE	TRUE	FALSE
13924	FALSE	FALSE	TRUE	FALSE
13926	FALSE	FALSE	TRUE	FALSE
13928	TRUE	TRUE	TRUE	FALSE
13933	FALSE	FALSE	TRUE	FALSE
13934	TRUE	TRUE	TRUE	FALSE
13948	FALSE	FALSE	TRUE	FALSE
13958	FALSE	FALSE	TRUE	FALSE
13965	FALSE	TRUE	TRUE	FALSE
13966	TRUE	TRUE	TRUE	FALSE
13967	FALSE	FALSE	TRUE	FALSE
13980	FALSE	FALSE	TRUE	FALSE
13981	FALSE	FALSE	TRUE	FALSE
14000	TRUE	TRUE	TRUE	FALSE
14002	FALSE	FALSE	TRUE	FALSE
14007	FALSE	TRUE	TRUE	FALSE
14016	FALSE	FALSE	TRUE	FALSE
14020	FALSE	FALSE	TRUE	FALSE
14025	FALSE	FALSE	TRUE	FALSE
14034	FALSE	FALSE	TRUE	FALSE
14037	FALSE	FALSE	TRUE	FALSE
14040	FALSE	TRUE	TRUE	FALSE
14053	FALSE	FALSE	TRUE	FALSE
14059	FALSE	FALSE	TRUE	FALSE
14067	FALSE	FALSE	TRUE	FALSE
14070	FALSE	FALSE	TRUE	FALSE
14088	FALSE	FALSE	TRUE	FALSE
14094	FALSE	FALSE	TRUE	FALSE
14109	FALSE	FALSE	TRUE	FALSE
14110	TRUE	TRUE	TRUE	FALSE
14115	FALSE	FALSE	TRUE	FALSE
14118	FALSE	FALSE	TRUE	FALSE
14128	FALSE	FALSE	TRUE	FALSE
14129	FALSE	FALSE	TRUE	FALSE
14130	FALSE	FALSE	TRUE	FALSE
14133	FALSE	TRUE	TRUE	FALSE
14137	FALSE	FALSE	TRUE	FALSE
14139	FALSE	TRUE	TRUE	FALSE
14148	FALSE	TRUE	TRUE	FALSE
14152	TRUE	TRUE	TRUE	FALSE
14167	TRUE	TRUE	TRUE	FALSE
14178	TRUE	TRUE	TRUE	FALSE
14179	FALSE	TRUE	TRUE	FALSE
14180	FALSE	FALSE	TRUE	FALSE
14182	TRUE	TRUE	TRUE	FALSE
14198	FALSE	FALSE	TRUE	FALSE
14200	FALSE	FALSE	TRUE	FALSE
14203	FALSE	TRUE	TRUE	FALSE
14212	TRUE	TRUE	TRUE	FALSE
14218	FALSE	FALSE	TRUE	FALSE
14221	FALSE	FALSE	TRUE	FALSE
14224	FALSE	FALSE	TRUE	FALSE
14227	FALSE	FALSE	TRUE	FALSE
14233	TRUE	TRUE	TRUE	FALSE
14239	FALSE	FALSE	TRUE	FALSE
14260	FALSE	FALSE	TRUE	FALSE
14280	FALSE	FALSE	TRUE	FALSE
14281	FALSE	FALSE	TRUE	FALSE
14284	TRUE	TRUE	TRUE	FALSE
14290	FALSE	FALSE	TRUE	FALSE
14302	FALSE	FALSE	TRUE	FALSE
14305	FALSE	TRUE	TRUE	FALSE
14308	TRUE	TRUE	TRUE	FALSE
14311	FALSE	FALSE	TRUE	FALSE
14315	FALSE	FALSE	TRUE	FALSE
14318	TRUE	TRUE	TRUE	FALSE
14319	FALSE	FALSE	TRUE	FALSE
14323	FALSE	TRUE	TRUE	FALSE
14325	FALSE	FALSE	TRUE	FALSE
14356	FALSE	FALSE	TRUE	FALSE
14364	FALSE	TRUE	TRUE	FALSE
14365	FALSE	FALSE	TRUE	FALSE
14370	FALSE	FALSE	TRUE	FALSE
14371	FALSE	FALSE	TRUE	FALSE
14374	FALSE	FALSE	TRUE	FALSE
14384	FALSE	FALSE	TRUE	FALSE
14393	FALSE	FALSE	TRUE	FALSE
14417	FALSE	FALSE	TRUE	FALSE
14440	FALSE	FALSE	TRUE	FALSE
14443	FALSE	TRUE	TRUE	FALSE
14470	TRUE	TRUE	TRUE	TRUE
14476	FALSE	FALSE	TRUE	FALSE
14484	FALSE	FALSE	TRUE	FALSE
14502	FALSE	FALSE	TRUE	FALSE
14527	FALSE	FALSE	TRUE	FALSE
14544	FALSE	FALSE	TRUE	FALSE
14560	TRUE	TRUE	TRUE	FALSE
14566	TRUE	TRUE	TRUE	FALSE
14569	TRUE	TRUE	TRUE	FALSE
14571	FALSE	FALSE	TRUE	FALSE
14577	TRUE	TRUE	TRUE	FALSE
14581	FALSE	FALSE	TRUE	FALSE
14582	FALSE	TRUE	TRUE	FALSE
14587	FALSE	TRUE	TRUE	FALSE
14605	FALSE	FALSE	TRUE	FALSE
14620	TRUE	TRUE	TRUE	FALSE
14632	FALSE	FALSE	TRUE	FALSE
14634	FALSE	FALSE	TRUE	FALSE
14659	FALSE	FALSE	TRUE	FALSE
14668	TRUE	TRUE	TRUE	FALSE
14687	FALSE	TRUE	TRUE	FALSE
14693	FALSE	TRUE	TRUE	FALSE
14727	FALSE	FALSE	TRUE	FALSE
14755	FALSE	FALSE	TRUE	FALSE
14766	TRUE	TRUE	TRUE	FALSE
14769	TRUE	TRUE	TRUE	FALSE
14770	FALSE	FALSE	TRUE	FALSE
14783	TRUE	TRUE	TRUE	FALSE
14788	FALSE	FALSE	TRUE	FALSE
14793	TRUE	TRUE	TRUE	FALSE
14794	FALSE	FALSE	TRUE	FALSE
14798	TRUE	TRUE	TRUE	FALSE
14812	FALSE	FALSE	TRUE	FALSE
14831	FALSE	FALSE	TRUE	FALSE
14839	FALSE	FALSE	TRUE	FALSE
14861	FALSE	FALSE	TRUE	FALSE
14866	FALSE	FALSE	TRUE	FALSE
14869	FALSE	FALSE	TRUE	FALSE
14870	FALSE	FALSE	TRUE	FALSE
14872	FALSE	TRUE	TRUE	FALSE
14890	FALSE	FALSE	TRUE	FALSE
14893	FALSE	FALSE	TRUE	FALSE
14902	FALSE	FALSE	TRUE	FALSE
14905	TRUE	TRUE	TRUE	FALSE
14911	TRUE	TRUE	TRUE	FALSE
14914	FALSE	FALSE	TRUE	FALSE
14926	FALSE	FALSE	TRUE	FALSE
14927	FALSE	FALSE	TRUE	FALSE
14935	FALSE	FALSE	TRUE	FALSE
14944	FALSE	FALSE	TRUE	FALSE
14953	FALSE	FALSE	TRUE	FALSE
14956	FALSE	FALSE	TRUE	FALSE
14971	FALSE	FALSE	TRUE	FALSE
14974	FALSE	FALSE	TRUE	FALSE
14978	FALSE	FALSE	TRUE	FALSE
14979	FALSE	FALSE	TRUE	FALSE
15001	FALSE	FALSE	TRUE	FALSE
15010	FALSE	FALSE	TRUE	FALSE
15016	FALSE	FALSE	TRUE	FALSE
15025	FALSE	TRUE	TRUE	FALSE
15040	FALSE	FALSE	TRUE	FALSE
15043	TRUE	TRUE	TRUE	FALSE
15049	FALSE	FALSE	TRUE	FALSE
15055	FALSE	FALSE	TRUE	FALSE
15061	FALSE	FALSE	TRUE	FALSE
15067	FALSE	FALSE	TRUE	FALSE
15071	FALSE	FALSE	TRUE	FALSE
15074	FALSE	FALSE	TRUE	FALSE
15077	FALSE	FALSE	TRUE	FALSE
15080	FALSE	FALSE	TRUE	FALSE
15097	FALSE	FALSE	TRUE	FALSE
15106	FALSE	FALSE	TRUE	FALSE
15110	TRUE	TRUE	TRUE	FALSE
15115	TRUE	TRUE	TRUE	FALSE
15119	FALSE	FALSE	TRUE	FALSE
15136	FALSE	TRUE	TRUE	FALSE
15148	FALSE	TRUE	TRUE	FALSE
15172	FALSE	TRUE	TRUE	FALSE
15178	FALSE	FALSE	TRUE	FALSE
15184	FALSE	FALSE	TRUE	FALSE
15191	FALSE	FALSE	TRUE	FALSE
15204	TRUE	TRUE	TRUE	FALSE
15208	FALSE	FALSE	TRUE	FALSE
15211	FALSE	FALSE	TRUE	FALSE
15217	TRUE	TRUE	TRUE	FALSE
15218	TRUE	TRUE	TRUE	FALSE
15221	FALSE	FALSE	TRUE	FALSE
15226	FALSE	FALSE	TRUE	FALSE
15229	FALSE	FALSE	TRUE	FALSE
15235	FALSE	FALSE	TRUE	FALSE
15236	TRUE	TRUE	TRUE	FALSE
15244	TRUE	TRUE	TRUE	FALSE
15257	TRUE	TRUE	TRUE	FALSE
15261	FALSE	FALSE	TRUE	FALSE
15262	FALSE	FALSE	TRUE	FALSE
15287	FALSE	FALSE	TRUE	FALSE
15289	FALSE	FALSE	TRUE	FALSE
15295	FALSE	FALSE	TRUE	FALSE
15299	FALSE	FALSE	TRUE	FALSE
15301	TRUE	TRUE	TRUE	FALSE
15310	FALSE	FALSE	TRUE	FALSE
15311	FALSE	TRUE	TRUE	FALSE
15313	FALSE	FALSE	TRUE	FALSE
15314	FALSE	TRUE	TRUE	FALSE
15317	FALSE	FALSE	TRUE	FALSE
15323	FALSE	FALSE	TRUE	FALSE
15326	TRUE	TRUE	TRUE	FALSE
15346	FALSE	FALSE	TRUE	FALSE
15355	FALSE	FALSE	TRUE	FALSE
15385	FALSE	FALSE	TRUE	FALSE
15402	FALSE	FALSE	TRUE	FALSE
15412	FALSE	FALSE	TRUE	FALSE
15431	TRUE	TRUE	TRUE	FALSE
15440	FALSE	FALSE	TRUE	FALSE
15445	FALSE	FALSE	TRUE	FALSE
15449	FALSE	FALSE	TRUE	FALSE
15451	FALSE	FALSE	TRUE	FALSE
15452	TRUE	TRUE	TRUE	FALSE
15454	FALSE	TRUE	TRUE	FALSE
15458	FALSE	FALSE	TRUE	FALSE
15463	FALSE	FALSE	TRUE	FALSE
15466	TRUE	TRUE	TRUE	FALSE
15470	FALSE	FALSE	TRUE	FALSE
15479	FALSE	FALSE	TRUE	FALSE
15487	TRUE	TRUE	TRUE	FALSE
15497	FALSE	TRUE	TRUE	FALSE
15511	FALSE	FALSE	TRUE	FALSE
15514	FALSE	TRUE	TRUE	FALSE
15519	FALSE	FALSE	TRUE	FALSE
15530	FALSE	FALSE	TRUE	FALSE
15535	FALSE	FALSE	TRUE	FALSE
15550	FALSE	FALSE	TRUE	FALSE
15553	FALSE	FALSE	TRUE	FALSE
15562	FALSE	FALSE	TRUE	FALSE
15565	FALSE	FALSE	TRUE	FALSE
15596	FALSE	FALSE	TRUE	FALSE
15601	FALSE	FALSE	TRUE	FALSE
15607	TRUE	TRUE	TRUE	FALSE
15613	FALSE	FALSE	TRUE	FALSE
15617	FALSE	FALSE	TRUE	FALSE
15622	FALSE	FALSE	TRUE	FALSE
15625	FALSE	FALSE	TRUE	FALSE
15626	FALSE	FALSE	TRUE	FALSE
15629	FALSE	TRUE	TRUE	FALSE
15632	FALSE	FALSE	TRUE	FALSE
15651	FALSE	FALSE	TRUE	FALSE
15663	FALSE	FALSE	TRUE	FALSE
15670	TRUE	TRUE	TRUE	FALSE
15671	FALSE	FALSE	TRUE	FALSE
15672	FALSE	FALSE	TRUE	FALSE
15674	FALSE	FALSE	TRUE	FALSE
15679	FALSE	FALSE	TRUE	FALSE
15691	FALSE	FALSE	TRUE	FALSE
15692	FALSE	FALSE	TRUE	FALSE
15693	TRUE	TRUE	TRUE	FALSE
15697	FALSE	FALSE	TRUE	FALSE
15719	FALSE	FALSE	TRUE	FALSE
15721	FALSE	FALSE	TRUE	FALSE
15724	FALSE	FALSE	TRUE	FALSE
15731	FALSE	FALSE	TRUE	FALSE
15734	FALSE	FALSE	TRUE	FALSE
15735	FALSE	TRUE	TRUE	FALSE
15746	FALSE	FALSE	TRUE	FALSE
15758	FALSE	TRUE	TRUE	FALSE
15766	FALSE	TRUE	TRUE	FALSE
15773	FALSE	FALSE	TRUE	FALSE
15775	FALSE	FALSE	TRUE	FALSE
15777	FALSE	FALSE	TRUE	FALSE
15784	TRUE	TRUE	TRUE	FALSE
15790	FALSE	FALSE	TRUE	FALSE
15799	FALSE	FALSE	TRUE	FALSE
15803	FALSE	FALSE	TRUE	FALSE
15812	FALSE	TRUE	TRUE	FALSE
15817	FALSE	FALSE	TRUE	FALSE
15824	FALSE	TRUE	TRUE	FALSE
15833	FALSE	TRUE	TRUE	FALSE
15849	FALSE	FALSE	TRUE	FALSE
15852	FALSE	FALSE	TRUE	FALSE
15860	FALSE	FALSE	TRUE	FALSE
15874	FALSE	FALSE	TRUE	FALSE
15883	FALSE	TRUE	TRUE	FALSE
15884	TRUE	TRUE	TRUE	TRUE
15900	FALSE	FALSE	TRUE	FALSE
15904	TRUE	TRUE	TRUE	FALSE
15905	FALSE	FALSE	TRUE	FALSE
15907	FALSE	TRUE	TRUE	FALSE
15908	FALSE	FALSE	TRUE	FALSE
15924	TRUE	TRUE	TRUE	FALSE
15927	FALSE	TRUE	TRUE	FALSE
15928	TRUE	TRUE	TRUE	FALSE
15930	TRUE	TRUE	TRUE	FALSE
15938	FALSE	FALSE	TRUE	FALSE
15939	FALSE	FALSE	TRUE	FALSE
15940	FALSE	FALSE	TRUE	FALSE
15941	TRUE	TRUE	TRUE	FALSE
15942	TRUE	TRUE	TRUE	FALSE
15946	FALSE	FALSE	TRUE	FALSE
15951	FALSE	TRUE	TRUE	FALSE
15954	FALSE	FALSE	TRUE	TRUE
15968	FALSE	FALSE	TRUE	FALSE
15978	FALSE	FALSE	TRUE	FALSE
16000	FALSE	FALSE	TRUE	FALSE
16017	FALSE	FALSE	TRUE	FALSE
16037	FALSE	FALSE	TRUE	FALSE
16038	FALSE	FALSE	TRUE	FALSE
16041	FALSE	FALSE	TRUE	FALSE
16042	FALSE	FALSE	TRUE	FALSE
16048	FALSE	FALSE	TRUE	FALSE
16051	TRUE	TRUE	TRUE	FALSE
16066	FALSE	FALSE	TRUE	FALSE
16067	FALSE	FALSE	TRUE	FALSE
16069	TRUE	TRUE	TRUE	FALSE
16071	FALSE	FALSE	TRUE	FALSE
16075	FALSE	FALSE	TRUE	FALSE
16077	FALSE	FALSE	TRUE	FALSE
16086	TRUE	TRUE	TRUE	FALSE
16092	TRUE	TRUE	TRUE	FALSE
16093	TRUE	TRUE	TRUE	FALSE
16104	FALSE	FALSE	TRUE	FALSE
16108	FALSE	TRUE	TRUE	FALSE
16111	TRUE	TRUE	TRUE	TRUE
16114	FALSE	TRUE	TRUE	TRUE
16124	TRUE	TRUE	TRUE	FALSE
16126	TRUE	TRUE	TRUE	FALSE
16129	TRUE	TRUE	TRUE	TRUE
16134	FALSE	FALSE	TRUE	FALSE
16136	FALSE	FALSE	TRUE	FALSE
16140	FALSE	TRUE	TRUE	FALSE
16142	FALSE	FALSE	TRUE	FALSE
16144	FALSE	TRUE	TRUE	FALSE
16145	TRUE	TRUE	TRUE	FALSE
16146	FALSE	FALSE	TRUE	FALSE
16147	FALSE	FALSE	TRUE	TRUE
16148	TRUE	TRUE	TRUE	FALSE
16150	FALSE	FALSE	TRUE	FALSE
16153	FALSE	TRUE	TRUE	FALSE
16154	FALSE	FALSE	TRUE	FALSE
16157	FALSE	FALSE	TRUE	FALSE
16158	FALSE	FALSE	TRUE	FALSE
16162	TRUE	TRUE	TRUE	FALSE
16163	TRUE	TRUE	TRUE	FALSE
16164	FALSE	FALSE	TRUE	FALSE
16166	FALSE	FALSE	TRUE	TRUE
16167	FALSE	TRUE	TRUE	FALSE
16168	TRUE	TRUE	TRUE	FALSE
16169	FALSE	TRUE	TRUE	FALSE
16171	FALSE	FALSE	TRUE	FALSE
16172	TRUE	TRUE	TRUE	FALSE
16173	FALSE	FALSE	TRUE	FALSE
16174	FALSE	FALSE	TRUE	FALSE
16176	FALSE	TRUE	TRUE	TRUE
16178	FALSE	FALSE	TRUE	FALSE
16179	FALSE	TRUE	TRUE	FALSE
16181	FALSE	FALSE	TRUE	FALSE
16182	TRUE	TRUE	TRUE	FALSE
16183	TRUE	TRUE	TRUE	TRUE
16184	FALSE	TRUE	TRUE	FALSE
16185	TRUE	TRUE	TRUE	FALSE
16186	TRUE	TRUE	TRUE	FALSE
16187	TRUE	TRUE	TRUE	FALSE
16188	FALSE	TRUE	TRUE	TRUE
16189	TRUE	TRUE	TRUE	FALSE
16192	TRUE	TRUE	TRUE	FALSE
16193	TRUE	TRUE	TRUE	FALSE
16195	FALSE	FALSE	TRUE	FALSE
16201	FALSE	FALSE	TRUE	FALSE
16203	FALSE	FALSE	TRUE	FALSE
16207	FALSE	FALSE	TRUE	FALSE
16209	TRUE	TRUE	TRUE	FALSE
16212	FALSE	FALSE	TRUE	FALSE
16213	TRUE	TRUE	TRUE	FALSE
16214	FALSE	TRUE	TRUE	FALSE
16215	FALSE	FALSE	TRUE	FALSE
16217	FALSE	TRUE	TRUE	FALSE
16218	FALSE	TRUE	TRUE	FALSE
16219	FALSE	TRUE	TRUE	FALSE
16220	FALSE	TRUE	TRUE	FALSE
16221	FALSE	TRUE	TRUE	FALSE
16222	FALSE	TRUE	TRUE	FALSE
16223	TRUE	TRUE	TRUE	FALSE
16224	TRUE	TRUE	TRUE	FALSE
16227	FALSE	FALSE	TRUE	FALSE
16229	FALSE	FALSE	TRUE	FALSE
16230	TRUE	TRUE	TRUE	FALSE
16231	FALSE	TRUE	TRUE	FALSE
16232	FALSE	FALSE	TRUE	TRUE
16233	FALSE	FALSE	TRUE	FALSE
16234	TRUE	TRUE	TRUE	FALSE
16235	FALSE	TRUE	TRUE	FALSE
16239	TRUE	TRUE	TRUE	FALSE
16240	FALSE	FALSE	TRUE	TRUE
16241	FALSE	TRUE	TRUE	FALSE
16242	FALSE	TRUE	TRUE	FALSE
16243	TRUE	TRUE	TRUE	FALSE
16245	FALSE	FALSE	TRUE	FALSE
16248	FALSE	TRUE	TRUE	FALSE
16249	TRUE	TRUE	TRUE	FALSE
16254	FALSE	FALSE	TRUE	FALSE
16255	FALSE	FALSE	TRUE	FALSE
16256	TRUE	TRUE	TRUE	FALSE
16257	FALSE	TRUE	TRUE	TRUE
16258	FALSE	FALSE	TRUE	TRUE
16259	FALSE	TRUE	TRUE	FALSE
16260	TRUE	TRUE	TRUE	FALSE
16261	TRUE	TRUE	TRUE	FALSE
16263	TRUE	TRUE	TRUE	FALSE
16264	TRUE	TRUE	TRUE	FALSE
16265	TRUE	TRUE	TRUE	TRUE
16266	TRUE	TRUE	TRUE	TRUE
16269	FALSE	FALSE	TRUE	FALSE
16270	TRUE	TRUE	TRUE	FALSE
16271	FALSE	TRUE	TRUE	FALSE
16272	FALSE	FALSE	TRUE	FALSE
16274	TRUE	TRUE	TRUE	FALSE
16278	TRUE	TRUE	TRUE	FALSE
16284	FALSE	FALSE	TRUE	FALSE
16286	FALSE	TRUE	TRUE	TRUE
16287	FALSE	TRUE	TRUE	FALSE
16288	FALSE	TRUE	TRUE	FALSE
16289	FALSE	FALSE	TRUE	FALSE
16290	TRUE	TRUE	TRUE	FALSE
16291	TRUE	TRUE	TRUE	TRUE
16292	TRUE	TRUE	TRUE	FALSE
16293	TRUE	TRUE	TRUE	TRUE
16294	TRUE	TRUE	TRUE	FALSE
16295	TRUE	TRUE	TRUE	FALSE
16296	TRUE	TRUE	TRUE	FALSE
16297	TRUE	TRUE	TRUE	FALSE
16298	TRUE	TRUE	TRUE	FALSE
16299	FALSE	FALSE	TRUE	FALSE
16300	FALSE	TRUE	TRUE	FALSE
16301	FALSE	TRUE	TRUE	FALSE
16302	FALSE	FALSE	TRUE	FALSE
16304	TRUE	TRUE	TRUE	FALSE
16309	TRUE	TRUE	TRUE	FALSE
16311	TRUE	TRUE	TRUE	FALSE
16316	FALSE	TRUE	TRUE	FALSE
16318	TRUE	TRUE	TRUE	TRUE
16319	TRUE	TRUE	TRUE	FALSE
16320	TRUE	TRUE	TRUE	FALSE
16324	FALSE	TRUE	TRUE	FALSE
16325	TRUE	TRUE	TRUE	FALSE
16327	TRUE	TRUE	TRUE	TRUE
16335	FALSE	FALSE	TRUE	FALSE
16342	FALSE	TRUE	TRUE	FALSE
16343	TRUE	TRUE	TRUE	FALSE
16344	FALSE	TRUE	TRUE	FALSE
16352	FALSE	TRUE	TRUE	FALSE
16354	FALSE	TRUE	TRUE	FALSE
16355	TRUE	TRUE	TRUE	FALSE
16356	TRUE	TRUE	TRUE	FALSE
16357	TRUE	TRUE	TRUE	FALSE
16359	FALSE	FALSE	TRUE	FALSE
16360	TRUE	TRUE	TRUE	FALSE
16362	TRUE	TRUE	TRUE	FALSE
16365	FALSE	FALSE	TRUE	FALSE
16366	FALSE	FALSE	TRUE	FALSE
16368	FALSE	TRUE	TRUE	FALSE
16381	FALSE	FALSE	TRUE	FALSE
16390	TRUE	TRUE	TRUE	FALSE
16391	TRUE	TRUE	TRUE	FALSE
16398	FALSE	FALSE	TRUE	FALSE
16399	TRUE	TRUE	TRUE	FALSE
16400	FALSE	FALSE	TRUE	FALSE
16463	FALSE	FALSE	TRUE	FALSE
16465	FALSE	FALSE	TRUE	FALSE
16468	FALSE	FALSE	TRUE	FALSE
16474	FALSE	FALSE	TRUE	FALSE
16482	FALSE	TRUE	TRUE	FALSE
16488	FALSE	FALSE	TRUE	FALSE
16497	FALSE	FALSE	TRUE	FALSE
16519	TRUE	TRUE	TRUE	FALSE
16524	FALSE	FALSE	TRUE	FALSE
16526	TRUE	TRUE	TRUE	FALSE
16527	TRUE	TRUE	TRUE	FALSE
	409	682	1874	61

## Sheet: Supp.Table4
Supplementary Table 4a. Summary table of geographic provenance (to continent level) of samples in the reference alignment and panel extracted from GenBank metadata.
Country	Frequency	Percent of samples with geographic provenance information	Percent of total number of samples in filtered data (n=36,960)	Percent of total number of samples in unfiltered data (n=44,299)
Africa	366	0.0513468	0.0099026	0.00826204
Americas	790	0.110831	0.0213745	0.0178334
Asia	2065	0.289703	0.0558712	0.046615
Europe	3855	0.540825	0.104302	0.0870223
Oceania	52	0.00729517	0.00140693	0.00117384
TOTAL	7128	1	0.192857	0.160907
Supplementary Table 4b. Summary table of geographic provenance (to country level) of samples in the reference alignment and panel extracted from GenBank metadata.
Country	Frequency	Percent of samples with geographic provenance information	Percent of total number of samples in filtered data (n=36,960)	Percent of total number of samples in unfiltered data (n=44,299)
Australia	8	0.00112233	0.00021645	0.000180591
Belarus	17	0.00238496	0.000459957	0.000383756
Cambodia	66	0.00925926	0.00178571	0.00148988
China	244	0.0342312	0.00660173	0.00550803
Czech Republic	222	0.0311448	0.00600649	0.0050114
Dominican Republic	27	0.00378788	0.000730519	0.000609495
Ecuador	114	0.0159933	0.00308442	0.00257342
Egypt	35	0.00491021	0.00094697	0.000790086
Ethiopia	70	0.00982043	0.00189394	0.00158017
Finland	1476	0.207071	0.0399351	0.033319
Germany	5	0.000701459	0.000135281	0.000112869
Greenland	15	0.00210438	0.000405844	0.000338608
India	74	0.0103816	0.00200216	0.00167047
Indonesia	35	0.00491021	0.00094697	0.000790086
Iraq	1	0.000140292	2.70563e-05	2.25739e-05
Italy	649	0.0910494	0.0175595	0.0146504
Japan	735	0.103114	0.0198864	0.0165918
Jordan	6	0.000841751	0.000162338	0.000135443
Kazakhstan	1	0.000140292	2.70563e-05	2.25739e-05
Lebanon	1	0.000140292	2.70563e-05	2.25739e-05
Libya	11	0.00154321	0.000297619	0.000248313
Madagascar	5	0.000701459	0.000135281	0.000112869
Mauritania	32	0.00448934	0.000865801	0.000722364
Mexico	63	0.00883838	0.00170455	0.00142215
Mongolia	2	0.000280584	5.41126e-05	4.51477e-05
Morocco	121	0.0169753	0.00327381	0.00273144
Nepal	21	0.00294613	0.000568182	0.000474051
New Zealand	7	0.000982043	0.000189394	0.000158017
Pakistan	101	0.0141695	0.00273268	0.00227996
Papua New Guinea	21	0.00294613	0.000568182	0.000474051
Philippines	15	0.00210438	0.000405844	0.000338608
Poland	603	0.084596	0.0163149	0.013612
Russia	754	0.10578	0.0204004	0.0170207
Saudi Arabia	181	0.0253928	0.00489719	0.00408587
Slovakia	24	0.003367	0.000649351	0.000541773
Solomon Islands	16	0.00224467	0.0004329	0.000361182
South Korea	5	0.000701459	0.000135281	0.000112869
Spain	68	0.00953984	0.00183983	0.00153502
Sri Lanka	1	0.000140292	2.70563e-05	2.25739e-05
Sweden	18	0.00252525	0.000487013	0.00040633
Taiwan	229	0.0321268	0.00619589	0.00516942
Tanzania	50	0.00701459	0.00135281	0.00112869
Thailand	2	0.000280584	5.41126e-05	4.51477e-05
Tunisia	42	0.00589226	0.00113636	0.000948103
Turkey	1	0.000140292	2.70563e-05	2.25739e-05
United Kingdom	19	0.00266554	0.000514069	0.000428904
USA	571	0.0801066	0.0154491	0.0128897
Viet Nam	24	0.003367	0.000649351	0.000541773
Yemen	320	0.0448934	0.00865801	0.00722364
TOTAL	7128	1	0.192857	0.160907
Supplementary Table 2c. Summary table of geographic provenance (down to regional level) of samples in the reference alignment and panel extracted from GenBank metadata.
Country	Frequency	Percent of samples with geographic provenance information	Percent of total number of samples in filtered data (n=36,960)	Percent of total number of samples in unfiltered data (n=44,299)
Australia	4	0.000561167	0.000108225	9.02955e-05
Australia: Kalumburu	4	0.000561167	0.000108225	9.02955e-05
Belarus	17	0.00238496	0.000459957	0.000383756
Cambodia	66	0.00925926	0.00178571	0.00148988
China	156	0.0218855	0.00422078	0.00352152
China: Bama; Guangxi	10	0.00140292	0.000270563	0.000225739
China: Hunan	7	0.000982043	0.000189394	0.000158017
China: Inner Mongolia; Hulun Buir Aimak	19	0.00266554	0.000514069	0.000428904
China: Shandong	52	0.00729517	0.00140693	0.00117384
Czech Republic	219	0.0307239	0.00592532	0.00494368
Czech Republic: West Bohemia	3	0.000420875	8.11688e-05	6.77216e-05
Dominican Republic	27	0.00378788	0.000730519	0.000609495
Ecuador	114	0.0159933	0.00308442	0.00257342
Egypt: el-Hayez	35	0.00491021	0.00094697	0.000790086
Ethiopia	70	0.00982043	0.00189394	0.00158017
Finland	1476	0.207071	0.0399351	0.033319
Germany	5	0.000701459	0.000135281	0.000112869
Greenland: Ammassalik Municipality	15	0.00210438	0.000405844	0.000338608
India	53	0.00743547	0.00143398	0.00119642
India: Madhya Pradesh	21	0.00294613	0.000568182	0.000474051
Indonesia	24	0.003367	0.000649351	0.000541773
Indonesia: Java; Tengger	11	0.00154321	0.000297619	0.000248313
Iraq: Marsh Arab	1	0.000140292	2.70563e-05	2.25739e-05
Italy	489	0.0686027	0.0132305	0.0110386
Italy: Cavazzo Carnico; Udine	1	0.000140292	2.70563e-05	2.25739e-05
Italy: Isle of Elba	9	0.00126263	0.000243506	0.000203165
Italy: Marche	7	0.000982043	0.000189394	0.000158017
Italy: Northern Italy	56	0.00785634	0.00151515	0.00126414
Italy: Sardinia	46	0.00645342	0.00124459	0.0010384
Italy: Southern Italy	41	0.00575196	0.00110931	0.000925529
Japan	723	0.101431	0.0195617	0.0163209
Japan: Aichi	1	0.000140292	2.70563e-05	2.25739e-05
Japan: Chiba	2	0.000280584	5.41126e-05	4.51477e-05
Japan: Ehime	1	0.000140292	2.70563e-05	2.25739e-05
Japan: Fukushima	1	0.000140292	2.70563e-05	2.25739e-05
Japan: Gunma	1	0.000140292	2.70563e-05	2.25739e-05
Japan: Hokkaido	1	0.000140292	2.70563e-05	2.25739e-05
Japan: Kanagawa	1	0.000140292	2.70563e-05	2.25739e-05
Japan: Okayama	1	0.000140292	2.70563e-05	2.25739e-05
Japan: Shizuoka	1	0.000140292	2.70563e-05	2.25739e-05
Japan: Tokyo	2	0.000280584	5.41126e-05	4.51477e-05
Jordan	6	0.000841751	0.000162338	0.000135443
Kazakhstan	1	0.000140292	2.70563e-05	2.25739e-05
Lebanon: Kfar Chouba	1	0.000140292	2.70563e-05	2.25739e-05
Libya	11	0.00154321	0.000297619	0.000248313
Madagascar: Mikea	5	0.000701459	0.000135281	0.000112869
Mauritania	32	0.00448934	0.000865801	0.000722364
Mexico: Tamaulipas	63	0.00883838	0.00170455	0.00142215
Mongolia	2	0.000280584	5.41126e-05	4.51477e-05
Morocco	110	0.0154321	0.00297619	0.00248313
Morocco: Berber	11	0.00154321	0.000297619	0.000248313
Nepal: Kathmandu	21	0.00294613	0.000568182	0.000474051
New Zealand	7	0.000982043	0.000189394	0.000158017
Pakistan	101	0.0141695	0.00273268	0.00227996
Papua New Guinea: Bundi area	4	0.000561167	0.000108225	9.02955e-05
Papua New Guinea: East New Britain; Marabu	1	0.000140292	2.70563e-05	2.25739e-05
Papua New Guinea: New Ireland	1	0.000140292	2.70563e-05	2.25739e-05
Papua New Guinea: West New Britain; Kol	14	0.00196409	0.000378788	0.000316034
Papua New Guinea: West New Britain; Uasilau	1	0.000140292	2.70563e-05	2.25739e-05
Philippines: Ivatan from Batan Archipelago	6	0.000841751	0.000162338	0.000135443
Philippines: Palawan Island	9	0.00126263	0.000243506	0.000203165
Poland	603	0.084596	0.0163149	0.013612
Russia	220	0.0308642	0.00595238	0.00496625
Russia: Belgorod	3	0.000420875	8.11688e-05	6.77216e-05
Russia: Belgorod Region	3	0.000420875	8.11688e-05	6.77216e-05
Russia: Central Siberia	181	0.0253928	0.00489719	0.00408587
Russia: Chukchi	1	0.000140292	2.70563e-05	2.25739e-05
Russia: Kalmyk Republic	3	0.000420875	8.11688e-05	6.77216e-05
Russia: Krasnoyarsk Region	1	0.000140292	2.70563e-05	2.25739e-05
Russia: Lower Amur	3	0.000420875	8.11688e-05	6.77216e-05
Russia: North Ossetia	83	0.0116442	0.00224567	0.00187363
Russia: North-East Altai	18	0.00252525	0.000487013	0.00040633
Russia: North-East Siberia	82	0.0115039	0.00221861	0.00185106
Russia: North-West Siberia	13	0.00182379	0.000351732	0.00029346
Russia: northwestern part	1	0.000140292	2.70563e-05	2.25739e-05
Russia: Novgorod region	46	0.00645342	0.00124459	0.0010384
Russia: Sakha Republic; Chokurdakh Village	1	0.000140292	2.70563e-05	2.25739e-05
Russia: Siberia	11	0.00154321	0.000297619	0.000248313
Russia: South Siberia	78	0.0109428	0.00211039	0.00176076
Russia: Tuva Republic	4	0.000561167	0.000108225	9.02955e-05
Russia: Vladimir	1	0.000140292	2.70563e-05	2.25739e-05
Russia: Volga-Ural Region	1	0.000140292	2.70563e-05	2.25739e-05
Saudi Arabia	181	0.0253928	0.00489719	0.00408587
Slovakia	24	0.003367	0.000649351	0.000541773
Solomon Islands: Malaita; Kwaio	16	0.00224467	0.0004329	0.000361182
South Korea: Seoul	5	0.000701459	0.000135281	0.000112869
Spain	1	0.000140292	2.70563e-05	2.25739e-05
Spain: Basque	22	0.00308642	0.000595238	0.000496625
Spain: Canary Islands	45	0.00631313	0.00121753	0.00101582
Sri Lanka: Sinhalese	1	0.000140292	2.70563e-05	2.25739e-05
Sweden: Sami; Norrbotten	18	0.00252525	0.000487013	0.00040633
Taiwan	223	0.0312851	0.00603355	0.00503397
Taiwan: Yami from Orchid Island	6	0.000841751	0.000162338	0.000135443
Tanzania	50	0.00701459	0.00135281	0.00112869
Thailand: Mergui Archipelago	2	0.000280584	5.41126e-05	4.51477e-05
Tunisia	42	0.00589226	0.00113636	0.000948103
Turkey	1	0.000140292	2.70563e-05	2.25739e-05
United Kingdom: England	1	0.000140292	2.70563e-05	2.25739e-05
United Kingdom: Great Britain	18	0.00252525	0.000487013	0.00040633
USA	559	0.0784231	0.0151245	0.0126188
USA: Oklahoma; Flint District	12	0.0016835	0.000324675	0.000270886
Viet Nam	24	0.003367	0.000649351	0.000541773
Yemen	320	0.0448934	0.00865801	0.00722364
TOTAL	7128	1	0.192857	0.160907

## Sheet: Supp.Table5 - HiMC
Table 8a. Mean assigned meta-haplogroup concordance across all in silico microarrays using HI-MC on 1,000 Genomes Phase 3 mtDNA (n=2534).
haplogroup	typed_true	imputed_true	diff	num_obs
A	0.129	0.588	0.459	139
B	0.748	0.785	0.036	149
C	0.857	0.95	0.093	70
D	0.279	0.685	0.406	127
H	0.314	0.896	0.582	245
HV	0.254	0.554	0.3	31
I	0.03	0.802	0.772	8
J	0.347	0.929	0.582	47
JT	0.759	0.749	-0.01	3
K	0.745	0.925	0.181	34
L	0.445	0.903	0.458	1
M	0.049	0.955	0.905	403
N	0.737	0.798	0.061	45
R	0.746	0.757	0.011	242
T	0.756	0.867	0.111	55
U	0.891	0.942	0.051	182
unclassified	0.129	0.069	-0.059	1
V	0	0.835	0.835	16
W	0.058	0.817	0.759	25
X	0.02	0.02	0	11
Table 8b. Mean assigned haplogroup concordance across all in silico microarrays using HI-MC on 1,000 Genomes Phase 3 mtDNA (n=2534).
haplogroup	typed_true	imputed_true	diff	n_obs
A	0.485149	0.258416	-0.226733	20
A2	0.0693069	0.643398	0.574091	119
B2	0.944038	0.794985	-0.149053	92
B4b'd'e	0.512023	0.509194	-0.00282885	14
B5	0.40548	0.851715	0.446235	43
C	0.857143	0.950495	0.0933522	70
D	0.0594059	0.691602	0.632197	27
D1	0.019802	0.0520878	0.0322858	23
D4	0.433715	0.871544	0.437829	77
H	0.29703	0.908577	0.611547	231
H2	0.811881	0.435644	-0.376238	4
H2a	0.524752	0.886139	0.361386	8
H2a2a	0.405941	0.415842	0.00990099	2
HV	0.253593	0.553817	0.300224	31
I	0.029703	0.80198	0.772277	8
J	0.346535	0.928586	0.582052	47
JT	0.759076	0.749175	-0.00990099	3
K	0.752475	0.844413	0.0919378	7
K1	0.742574	0.946095	0.20352	27
L0	0.699096	0.996987	0.297891	46
L1	0.882264	0.930047	0.047783	46
L1b	0.811881	0.910383	0.0985022	78
L2	0.0990099	0.912615	0.813605	224
L2'3'4'5'6	0.029703	0.721672	0.691969	9
L3	0.526572	0.884897	0.358325	283
L3'4	0.29703	0.790759	0.493729	15
M	0.0494067	0.954623	0.905216	403
N	0.736854	0.79824	0.0613861	45
R	0.746338	0.757058	0.0107193	242
T	0.881188	0.884769	0.00358121	47
T1	0.019802	0.759901	0.740099	8
U	0.895903	0.94404	0.0481374	181
U8b	0.039604	0.574257	0.534653	1
unclassified	0.128713	0.0693069	-0.0594059	1
V	0	0.835396	0.835396	16
W	0.0582178	0.81703	0.758812	25
X2	0.019802	0.019802	0	11

## Sheet: Supp.Table5
Supplementary Table 5a. Linear mixed model ANOVA results comparing MCC between different minor allele frequencies (MAF) values for the Reference Panel.
	Df	Sum Sq	Mean Sq	F value	Pr(>F)
	2	0.0708955	0.0354477	6.23236	0.00222506
	304	1.72906	0.00568769	NA	NA
Supplementary Table 5b. Estimated marginal means between difference in average MCC for different MAF parameter settings.
refpan_maf	emmean	SE	df	lower.CL	upper.CL
MAF>1%	0.566687	0.00750425	304	0.55192	0.581454
MAF>0.5%	0.587857	0.00743104	304	0.573234	0.60248
MAF>0.1%	0.60387	0.00743104	304	0.589247	0.618492
Supplementary Table 5c. Contrasts of estimated marginal means between difference in average MCC for different MAF parameter settings.
contrast	estimate	SE	df	t.ratio	p.value	signf
MAF>1% - MAF>0.5%	-0.0211698	0.010561	304	-2.00453	0.11283
MAF>1% - MAF>0.1%	-0.0371824	0.010561	304	-3.52074	0.00143701	**
MAF>0.5% - MAF>0.1%	-0.0160127	0.0105091	304	-1.5237	0.281224
Supplementary Table 5d. Linear mixed model ANOVA results comparing MCC between different included reference haplotypes (k_hap) values for the Reference Panel.
	Df	Sum Sq	Mean Sq	F value	Pr(>F)
Intercept	8	27.8697	3.48371	217.053	3.88739e-202
Residuals	878	14.0919	0.0160501	NA	NA
Supplementary Table 5e. Estimated marginal means between difference in average MCC for different included reference haplotypes (k_hap) parameter settings.
k_hap	emmean	SE	df	lower.CL	upper.CL
khap_100	0.547547	0.012606	878	0.522805	0.572288
khap_250	0.558787	0.012606	878	0.534046	0.583529
khap_500	0.566186	0.012606	878	0.541444	0.590927
khap_1000	0.584295	0.012606	878	0.559554	0.609037
khap_2500	0.439766	0.012606	878	0.415025	0.464508
khap_5000	0.247475	0.012606	878	0.222734	0.272216
khap_10000	0.123438	0.012606	878	0.0986967	0.14818
khap_20000	0.210823	0.0129301	878	0.185446	0.236201
khap_30000	0.201704	0.0138229	878	0.174574	0.228834
Supplementary Table 5f. Contrasts of estimated marginal means between difference in average MCC for different included reference haplotypes (k_hap) settings.
contrast	estimate	SE	df	t.ratio	p.value	signf
khap_100 - khap_250	-0.0112407	0.0178276	878	-0.630523	0.999435
khap_100 - khap_500	-0.0186391	0.0178276	878	-1.04552	0.98125
khap_100 - khap_1000	-0.0367488	0.0178276	878	-2.06135	0.500734
khap_100 - khap_2500	0.10778	0.0178276	878	6.0457	7.88621e-08	***
khap_100 - khap_5000	0.300072	0.0178276	878	16.8319	0	***
khap_100 - khap_10000	0.424108	0.0178276	878	23.7894	0	***
khap_100 - khap_20000	0.336723	0.0180582	878	18.6465	0	***
khap_100 - khap_30000	0.345842	0.0187078	878	18.4865	0	***
khap_250 - khap_500	-0.00739836	0.0178276	878	-0.414995	0.999976
khap_250 - khap_1000	-0.0255081	0.0178276	878	-1.43082	0.885822
khap_250 - khap_2500	0.119021	0.0178276	878	6.67622	1.56189e-09	***
khap_250 - khap_5000	0.311312	0.0178276	878	17.4624	0	***
khap_250 - khap_10000	0.435349	0.0178276	878	24.42	0	***
khap_250 - khap_20000	0.347964	0.0180582	878	19.269	0	***
khap_250 - khap_30000	0.357083	0.0187078	878	19.0873	0	***
khap_500 - khap_1000	-0.0181098	0.0178276	878	-1.01583	0.984396
khap_500 - khap_2500	0.126419	0.0178276	878	7.09121	9.82403e-11	***
khap_500 - khap_5000	0.318711	0.0178276	878	17.8774	0	***
khap_500 - khap_10000	0.442747	0.0178276	878	24.835	0	***
khap_500 - khap_20000	0.355362	0.0180582	878	19.6787	0	***
khap_500 - khap_30000	0.364481	0.0187078	878	19.4828	0	***
khap_1000 - khap_2500	0.144529	0.0178276	878	8.10704	0	***
khap_1000 - khap_5000	0.33682	0.0178276	878	18.8932	0	***
khap_1000 - khap_10000	0.460857	0.0178276	878	25.8508	0	***
khap_1000 - khap_20000	0.373472	0.0180582	878	20.6816	0	***
khap_1000 - khap_30000	0.382591	0.0187078	878	20.4508	0	***
khap_2500 - khap_5000	0.192291	0.0178276	878	10.7862	0	***
khap_2500 - khap_10000	0.316328	0.0178276	878	17.7438	0	***
khap_2500 - khap_20000	0.228943	0.0180582	878	12.6781	0	***
khap_2500 - khap_30000	0.238062	0.0187078	878	12.7253	0	***
khap_5000 - khap_10000	0.124037	0.0178276	878	6.95758	2.43305e-10	***
khap_5000 - khap_20000	0.0366518	0.0180582	878	2.02965	0.522913
khap_5000 - khap_30000	0.0457709	0.0187078	878	2.44661	0.260138
khap_10000 - khap_20000	-0.0873851	0.0180582	878	-4.83908	5.38819e-05	***
khap_10000 - khap_30000	-0.0782661	0.0187078	878	-4.1836	0.00104996	**
khap_20000 - khap_30000	0.00911904	0.0189278	878	0.481781	0.999925

## Sheet: Supp.Table6
Supplementary Table 6a. Linear mixed model ANOVA results comparing IMPUTE2 info scores between different minor allele frequencies (MAF) values for the Reference Panel.
	Df	Sum Sq	Mean Sq	F value	Pr(>F)
Intercept	2	0.473106	0.236553	139.871	8.53682e-44
Residuals	304	0.514133	0.00169123	NA	NA
Supplementary Table 6b. Estimated marginal means between difference in average IMPUTE2 info scores for different MAF parameter settings.
refpan_maf	emmean	SE	df	lower.CL	upper.CL
MAF>1%	0.72838	0.00409204	304	0.720327	0.736432
MAF>0.5%	0.692579	0.00405212	304	0.684605	0.700552
MAF>0.1%	0.633119	0.00405212	304	0.625146	0.641093
Supplementary Table 6c. Contrasts of estimated marginal means between difference in average IMPUTE2 info scores for different MAF parameter settings.
contrast	estimate	SE	df	t.ratio	p.value	signf
MAF>1% - MAF>0.5%	0.0358012	0.00575886	304	6.21671	5.01626e-09	***
MAF>1% - MAF>0.1%	0.0952605	0.00575886	304	16.5415	1.03662e-12	***
MAF>0.5% - MAF>0.1%	0.0594593	0.00573056	304	10.3758	1.06415e-12	***
Supplementary Table 6d. Linear mixed model ANOVA results comparing IMPUTE2 info scores between different included reference haplotypes (k_hap) values for the Reference Panel.
	Df	Sum Sq	Mean Sq	F value	Pr(>F)
Intercept	8	9.30934	1.16367	607.039	0
Residuals	900	1.72526	0.00191696	NA	NA
Supplementary Table 6e. Estimated marginal means between difference in average IMPUTE2 info scores for different included reference haplotypes (k_hap) parameter settings.
k_hap	emmean	SE	df	lower.CL	upper.CL
khap_100	0.742512	0.00435658	900	0.733962	0.751062
khap_250	0.735018	0.00435658	900	0.726468	0.743568
khap_500	0.727383	0.00435658	900	0.718833	0.735934
khap_1000	0.701352	0.00435658	900	0.692802	0.709903
khap_2500	0.634974	0.00435658	900	0.626423	0.643524
khap_5000	0.557143	0.00435658	900	0.548592	0.565693
khap_10000	0.516161	0.00435658	900	0.507611	0.524711
khap_20000	0.505822	0.00435658	900	0.497272	0.514372
khap_30000	0.486326	0.00435658	900	0.477776	0.494876
Supplementary Table 6f. Contrasts of estimated marginal means between difference in average IMPUTE2 info scores for different included reference haplotypes (k_hap) settings.
contrast	estimate	SE	df	t.ratio	p.value	signf
khap_100 - khap_250	0.00749389	0.00616113	900	1.21632	0.952959
khap_100 - khap_500	0.0151286	0.00616113	900	2.45549	0.255506
khap_100 - khap_1000	0.0411597	0.00616113	900	6.68054	1.49881e-09	***
khap_100 - khap_2500	0.107538	0.00616113	900	17.4543	3.51719e-13	***
khap_100 - khap_5000	0.18537	0.00616113	900	30.0869	3.51719e-13	***
khap_100 - khap_10000	0.226351	0.00616113	900	36.7385	3.51719e-13	***
khap_100 - khap_20000	0.23669	0.00616113	900	38.4166	3.51719e-13	***
khap_100 - khap_30000	0.256186	0.00616113	900	41.581	3.51719e-13	***
khap_250 - khap_500	0.00763468	0.00616113	900	1.23917	0.947627
khap_250 - khap_1000	0.0336658	0.00616113	900	5.46422	2.14606e-06	***
khap_250 - khap_2500	0.100045	0.00616113	900	16.238	3.51719e-13	***
khap_250 - khap_5000	0.177876	0.00616113	900	28.8706	3.51719e-13	***
khap_250 - khap_10000	0.218857	0.00616113	900	35.5222	3.51719e-13	***
khap_250 - khap_20000	0.229196	0.00616113	900	37.2003	3.51719e-13	***
khap_250 - khap_30000	0.248692	0.00616113	900	40.3647	3.51719e-13	***
khap_500 - khap_1000	0.0260311	0.00616113	900	4.22505	0.000879443	***
khap_500 - khap_2500	0.0924099	0.00616113	900	14.9988	3.51719e-13	***
khap_500 - khap_5000	0.170241	0.00616113	900	27.6314	3.51719e-13	***
khap_500 - khap_10000	0.211222	0.00616113	900	34.283	3.51719e-13	***
khap_500 - khap_20000	0.221561	0.00616113	900	35.9611	3.51719e-13	***
khap_500 - khap_30000	0.241057	0.00616113	900	39.1255	3.51719e-13	***
khap_1000 - khap_2500	0.0663787	0.00616113	900	10.7738	4.2788e-13	***
khap_1000 - khap_5000	0.14421	0.00616113	900	23.4064	3.51719e-13	***
khap_1000 - khap_10000	0.185191	0.00616113	900	30.058	3.51719e-13	***
khap_1000 - khap_20000	0.19553	0.00616113	900	31.7361	3.51719e-13	***
khap_1000 - khap_30000	0.215026	0.00616113	900	34.9004	3.51719e-13	***
khap_2500 - khap_5000	0.0778311	0.00616113	900	12.6326	3.51719e-13	***
khap_2500 - khap_10000	0.118812	0.00616113	900	19.2842	3.51719e-13	***
khap_2500 - khap_20000	0.129151	0.00616113	900	20.9623	3.51719e-13	***
khap_2500 - khap_30000	0.148648	0.00616113	900	24.1267	3.51719e-13	***
khap_5000 - khap_10000	0.0409814	0.00616113	900	6.65159	1.80835e-09	***
khap_5000 - khap_20000	0.0513204	0.00616113	900	8.3297	4.58966e-13	***
khap_5000 - khap_30000	0.0708165	0.00616113	900	11.4941	3.59712e-13	***
khap_10000 - khap_20000	0.010339	0.00616113	900	1.67811	0.759955
khap_10000 - khap_30000	0.0298351	0.00616113	900	4.84247	5.2794e-05	***
khap_20000 - khap_30000	0.0194961	0.00616113	900	3.16436	0.0424278	*

## Sheet: Supp.Table7
Supplementary Table 7a. Linear mixed model ANOVA results comparing HaploGrep differnence in accurate haplogroup concordance between different minor allele frequencies (MAF) values for the Reference Panel.
Df	Sum Sq	Mean Sq	F value	Pr(>F)
2	0.0739095	0.0369548	129.515	4.60243e-41
294	0.0838876	0.000285332	NA	NA
Supplementary Table 7b. Estimated marginal means between difference in average HaploGrep differnence in accurate haplogroup concordance between different minor allele frequencies (MAF) values for the Reference Panel.
refpan_maf	emmean	SE	df	lower.CL	upper.CL
MAF>1%	-0.024604	0.00168079	294	-0.0279119	-0.0212961
MAF>0.5%	-0.00557467	0.0016644	294	-0.00885031	-0.00229903
MAF>0.1%	0.0144649	0.00175159	294	0.0110176	0.0179122
Supplementary Table 7c. Contrasts of estimated marginal means between difference in average HaploGrep differnence in accurate haplogroup concordance between different minor allele frequencies (MAF) values for the Reference Panel.
contrast	estimate	SE	df	t.ratio	p.value	signf
MAF>1% - MAF>0.5%	-0.0190293	0.00236543	294	-8.04475	7.91589e-13	***
MAF>1% - MAF>0.1%	-0.0390689	0.00242758	294	-16.0938	6.96776e-13	***
MAF>0.5% - MAF>0.1%	-0.0200396	0.00241626	294	-8.29364	7.39853e-13	***
Supplementary Table 7d. Linear mixed model ANOVA results comparing HaploGrep differnence in accurate haplogroup concordance between different included reference haplotypes (k_hap) values for the Reference Panel.
Df	Sum Sq	Mean Sq	F value	Pr(>F)
8	0.135996	0.0169995	49.1603	6.16615e-66
900	0.311217	0.000345797	NA	NA
Supplementary Table 7e. Estimated marginal means between difference in average HaploGrep differnence in accurate haplogroup concordance between different included reference haplotypes (k_hap) values for the Reference Panel.
k_hap	emmean	SE	df	lower.CL	upper.CL
khap_100	-0.0147225	0.00185033	900	-0.018354	-0.0110911
khap_250	-0.0156329	0.00185033	900	-0.0192644	-0.0120015
khap_500	-0.0246978	0.00185033	900	-0.0283292	-0.0210663
khap_1000	-0.0346144	0.00185033	900	-0.0382459	-0.0309829
khap_2500	-0.0418155	0.00185033	900	-0.0454469	-0.038184
khap_5000	-0.0451327	0.00185033	900	-0.0487642	-0.0415013
khap_10000	-0.0314612	0.00185033	900	-0.0350927	-0.0278298
khap_20000	-0.0234709	0.00185033	900	-0.0271024	-0.0198394
khap_30000	-0.00637274	0.00185033	900	-0.0100042	-0.00274127
Supplementary Table 7f. Contrasts of estimated marginal means between difference in averageHaploGrep differnence in accurate haplogroup concordance between different included reference haplotypes (k_hap) values for the Reference Panel.
contrast	estimate	SE	df	t.ratio	p.value	signf
khap_100 - khap_250	0.000910391	0.00261677	900	0.347907	0.999994
khap_100 - khap_500	0.00997523	0.00261677	900	3.81204	0.00463439	**
khap_100 - khap_1000	0.0198918	0.00261677	900	7.60169	3.057e-12	***
khap_100 - khap_2500	0.0270929	0.00261677	900	10.3536	4.38094e-13	***
khap_100 - khap_5000	0.0304102	0.00261677	900	11.6213	3.55271e-13	***
khap_100 - khap_10000	0.0167387	0.00261677	900	6.39671	9.16139e-09	***
khap_100 - khap_20000	0.00874835	0.00261677	900	3.34319	0.0242232	*
khap_100 - khap_30000	-0.00834981	0.00261677	900	-3.19089	0.0391436	*
khap_250 - khap_500	0.00906484	0.00261677	900	3.46414	0.0162103	*
khap_250 - khap_1000	0.0189815	0.00261677	900	7.25379	3.18672e-11	***
khap_250 - khap_2500	0.0261825	0.00261677	900	10.0057	4.36318e-13	***
khap_250 - khap_5000	0.0294998	0.00261677	900	11.2734	3.76144e-13	***
khap_250 - khap_10000	0.0158283	0.00261677	900	6.0488	7.67025e-08	***
khap_250 - khap_20000	0.00783796	0.00261677	900	2.99528	0.0693853	.
khap_250 - khap_30000	-0.0092602	0.00261677	900	-3.5388	0.0125394	*
khap_500 - khap_1000	0.00991662	0.00261677	900	3.78965	0.00504452	**
khap_500 - khap_2500	0.0171177	0.00261677	900	6.54155	3.66827e-09	***
khap_500 - khap_5000	0.020435	0.00261677	900	7.80924	1.01297e-12	***
khap_500 - khap_10000	0.00676346	0.00261677	900	2.58466	0.194427
khap_500 - khap_20000	-0.00122688	0.00261677	900	-0.468853	0.999939
khap_500 - khap_30000	-0.018325	0.00261677	900	-7.00293	1.76856e-10	***
khap_1000 - khap_2500	0.00720108	0.00261677	900	2.7519	0.13156
khap_1000 - khap_5000	0.0105183	0.00261677	900	4.01959	0.0020571	**
khap_1000 - khap_10000	-0.00315316	0.00261677	900	-1.20498	0.955455
khap_1000 - khap_20000	-0.0111435	0.00261677	900	-4.2585	0.00076262	***
khap_1000 - khap_30000	-0.0282417	0.00261677	900	-10.7926	4.25882e-13	***
khap_2500 - khap_5000	0.00331726	0.00261677	900	1.2677	0.940393
khap_2500 - khap_10000	-0.0103542	0.00261677	900	-3.95688	0.0026424	**
khap_2500 - khap_20000	-0.0183446	0.00261677	900	-7.0104	1.68155e-10	***
khap_2500 - khap_30000	-0.0354427	0.00261677	900	-13.5445	3.51719e-13	***
khap_5000 - khap_10000	-0.0136715	0.00261677	900	-5.22458	7.69495e-06	***
khap_5000 - khap_20000	-0.0216618	0.00261677	900	-8.27809	4.6696e-13	***
khap_5000 - khap_30000	-0.03876	0.00261677	900	-14.8122	3.51719e-13	***
khap_10000 - khap_20000	-0.00799034	0.00261677	900	-3.05352	0.0588237	.
khap_10000 - khap_30000	-0.0250885	0.00261677	900	-9.5876	4.33653e-13	***
khap_20000 - khap_30000	-0.0170982	0.00261677	900	-6.53408	3.84716e-09	***

## Sheet: Supp.Table8
Supplementary Table 8a. Linear mixed model ANOVA results comparing HaploGrep differnence in accurate macrohaplogroup concordance between different minor allele frequencies (MAF) values for the Reference Panel.
Df	Sum Sq	Mean Sq	F value	Pr(>F)
2	0.00986312	0.00493156	2.41003	0.0915852
294	0.601603	0.00204627	NA	NA
Supplementary Table 8b. Estimated marginal means between difference in average HaploGrep differnence in accurate macrohaplogroup concordance between different minor allele frequencies (MAF) values for the Reference Panel.
refpan_maf	emmean	SE	df	lower.CL	upper.CL
MAF>1%	0.0079161	0.00450112	294	-0.000942394	0.0167746
MAF>0.5%	0.0168619	0.0044572	294	0.00808987	0.025634
MAF>0.1%	0.0219469	0.00469072	294	0.0127152	0.0311785
Supplementary Table 8c. Contrasts of estimated marginal means between difference in average HaploGrep differnence in accurate macrohaplogroup concordance between different minor allele frequencies (MAF) values for the Reference Panel.
contrast	estimate	SE	df	t.ratio	p.value	signf
MAF>1% - MAF>0.5%	-0.00894584	0.00633457	294	-1.41223	0.335885
MAF>1% - MAF>0.1%	-0.0140308	0.006501	294	-2.15825	0.0802339	.
MAF>0.5% - MAF>0.1%	-0.00508495	0.00647067	294	-0.785847	0.712026
Supplementary Table 8d. Linear mixed model ANOVA results comparing HaploGrep differnence in accurate macrohaplogroup concordance between different included reference haplotypes (k_hap) values for the Reference Panel.
Df	Sum Sq	Mean Sq	F value	Pr(>F)
8	0.434894	0.0543618	23.7166	3.45653e-33
900	2.06293	0.00229214	NA	NA
Supplementary Table 8e. Estimated marginal means between difference in average HaploGrep differnence in accurate macrohaplogroup concordance between different included reference haplotypes (k_hap) values for the Reference Panel.
k_hap	emmean	SE	df	lower.CL	upper.CL
khap_100	0.0135152	0.00476387	900	0.00416561	0.0228648
khap_250	0.0116553	0.00476387	900	0.00230576	0.0210049
khap_500	0.00786922	0.00476387	900	-0.00148038	0.0172188
khap_1000	0.00298514	0.00476387	900	-0.00636445	0.0123347
khap_2500	-0.00647823	0.00476387	900	-0.0158278	0.00287136
khap_5000	-0.030125	0.00476387	900	-0.0394745	-0.0207754
khap_10000	-0.0382794	0.00476387	900	-0.047629	-0.0289298
khap_20000	-0.0497159	0.00476387	900	-0.0590655	-0.0403664
khap_30000	-0.0145467	0.00476387	900	-0.0238963	-0.00519713
Supplementary Table 8f. Contrasts of estimated marginal means between difference in average HaploGrep differnence in accurate macrohaplogroup concordance between different included reference haplotypes (k_hap) values for the Reference Panel.
contrast	estimate	SE	df	t.ratio	p.value	signf
khap_100 - khap_250	0.00185985	0.00673713	900	0.27606	0.999999
khap_100 - khap_500	0.00564599	0.00673713	900	0.83804	0.995679
khap_100 - khap_1000	0.0105301	0.00673713	900	1.56299	0.824648
khap_100 - khap_2500	0.0199934	0.00673713	900	2.96765	0.0749219	.
khap_100 - khap_5000	0.0436402	0.00673713	900	6.47756	5.50854e-09	***
khap_100 - khap_10000	0.0517946	0.00673713	900	7.68793	1.82876e-12	***
khap_100 - khap_20000	0.0632311	0.00673713	900	9.38547	4.40314e-13	***
khap_100 - khap_30000	0.0280619	0.00673713	900	4.16526	0.00113137	**
khap_250 - khap_500	0.00378613	0.00673713	900	0.56198	0.99976
khap_250 - khap_1000	0.0086702	0.00673713	900	1.28693	0.935144
khap_250 - khap_2500	0.0181336	0.00673713	900	2.69159	0.152177
khap_250 - khap_5000	0.0417803	0.00673713	900	6.2015	3.05756e-08	***
khap_250 - khap_10000	0.0499347	0.00673713	900	7.41187	1.07419e-11	***
khap_250 - khap_20000	0.0613713	0.00673713	900	9.10941	4.3654e-13	***
khap_250 - khap_30000	0.0262021	0.00673713	900	3.8892	0.0034456	**
khap_500 - khap_1000	0.00488407	0.00673713	900	0.724948	0.998442
khap_500 - khap_2500	0.0143474	0.00673713	900	2.12961	0.453606
khap_500 - khap_5000	0.0379942	0.00673713	900	5.63952	8.15947e-07	***
khap_500 - khap_10000	0.0461486	0.00673713	900	6.84989	4.92844e-10	***
khap_500 - khap_20000	0.0575852	0.00673713	900	8.54743	4.37095e-13	***
khap_500 - khap_30000	0.0224159	0.00673713	900	3.32722	0.0255082	*
khap_1000 - khap_2500	0.00946338	0.00673713	900	1.40466	0.896144
khap_1000 - khap_5000	0.0331101	0.00673713	900	4.91457	3.70979e-05	***
khap_1000 - khap_10000	0.0412645	0.00673713	900	6.12494	4.86112e-08	***
khap_1000 - khap_20000	0.0527011	0.00673713	900	7.82248	9.58122e-13	***
khap_1000 - khap_30000	0.0175319	0.00673713	900	2.60227	0.186956
khap_2500 - khap_5000	0.0236467	0.00673713	900	3.50991	0.0138601	*
khap_2500 - khap_10000	0.0318012	0.00673713	900	4.72028	9.49126e-05	***
khap_2500 - khap_20000	0.0432377	0.00673713	900	6.41782	8.02614e-09	***
khap_2500 - khap_30000	0.00806849	0.00673713	900	1.19761	0.957026
khap_5000 - khap_10000	0.00815445	0.00673713	900	1.21037	0.95428
khap_5000 - khap_20000	0.019591	0.00673713	900	2.90791	0.0881307	.
khap_5000 - khap_30000	-0.0155782	0.00673713	900	-2.31229	0.335654
khap_10000 - khap_20000	0.0114365	0.00673713	900	1.69754	0.748128
khap_10000 - khap_30000	-0.0237327	0.00673713	900	-3.52267	0.0132621	*
khap_20000 - khap_30000	-0.0351692	0.00673713	900	-5.22021	7.8724e-06	***

## Sheet: Supp.Table9
Supplementary Table 9a. Linear mixed model ANOVA results comparing HaploGrep differnence in accurate haplogroup quality score between different minor allele frequencies (MAF) values for the Reference Panel.
Df	Sum Sq	Mean Sq	F value	Pr(>F)
2	8.99895e-05	4.49947e-05	0.574716	0.563485
299	0.0234088	7.82903e-05	NA	NA
Supplementary Table 9b. Estimated marginal means between difference in average HaploGrep differnence in accurate haplogroup quality score between different minor allele frequencies (MAF) values for the Reference Panel.
refpan_maf	emmean	SE	df	lower.CL	upper.CL
MAF>1%	-0.00755199	0.000880427	299	-0.00928461	-0.00581937
MAF>0.5%	-0.00624595	0.000871837	299	-0.00796167	-0.00453024
MAF>0.1%	-0.00667947	0.000893801	299	-0.00843841	-0.00492053
Supplementary Table 9c. Contrasts of estimated marginal means between difference in average HaploGrep differnence in accurate haplogroup quality score between different minor allele frequencies (MAF) values for the Reference Panel.
contrast	estimate	SE	df	t.ratio	p.value	signf
MAF>1% - MAF>0.5%	-0.00130603	0.00123905	299	-1.05406	0.543417
MAF>1% - MAF>0.1%	-0.000872515	0.0012546	299	-0.69545	0.766331
MAF>0.5% - MAF>0.1%	0.000433517	0.00124859	299	0.347205	0.935727
Supplementary Table 9d. Linear mixed model ANOVA results comparing HaploGrep differnence in accurate haplogroup quality score between different included reference haplotypes (k_hap) values for the Reference Panel.
Df	Sum Sq	Mean Sq	F value	Pr(>F)
8	0.12308	0.015385	142.791	1.92675e-154
900	0.0969701	0.000107745	NA	NA
Supplementary Table 9e. Estimated marginal means between difference in average HaploGrep differnence in accurate haplogroup quality score between different included reference haplotypes (k_hap) values for the Reference Panel.
k_hap	emmean	SE	df	lower.CL	upper.CL
khap_100	-0.0035265	0.00103285	900	-0.00555358	-0.00149943
khap_250	-0.00502414	0.00103285	900	-0.00705122	-0.00299707
khap_500	-0.00753391	0.00103285	900	-0.00956098	-0.00550683
khap_1000	-0.0101742	0.00103285	900	-0.0122012	-0.00814709
khap_2500	-0.0174327	0.00103285	900	-0.0194598	-0.0154056
khap_5000	-0.0244547	0.00103285	900	-0.0264818	-0.0224276
khap_10000	-0.0333963	0.00103285	900	-0.0354234	-0.0313693
khap_20000	-0.0376879	0.00103285	900	-0.0397149	-0.0356608
khap_30000	-0.0200398	0.00103285	900	-0.0220669	-0.0180127
Supplementary Table 9f. Contrasts of estimated marginal means between difference in average HaploGrep differnence in accurate haplogroup quality score between different included reference haplotypes (k_hap) values for the Reference Panel.
contrast	estimate	SE	df	t.ratio	p.value	signf
khap_100 - khap_250	0.00149764	0.00146067	900	1.02531	0.983442
khap_100 - khap_500	0.00400741	0.00146067	900	2.74354	0.134284
khap_100 - khap_1000	0.00664767	0.00146067	900	4.55111	0.000208737	***
khap_100 - khap_2500	0.0139062	0.00146067	900	9.52042	4.34985e-13	***
khap_100 - khap_5000	0.0209282	0.00146067	900	14.3278	3.51719e-13	***
khap_100 - khap_10000	0.0298698	0.00146067	900	20.4494	3.51719e-13	***
khap_100 - khap_20000	0.0341614	0.00146067	900	23.3875	3.51719e-13	***
khap_100 - khap_30000	0.0165133	0.00146067	900	11.3053	3.73701e-13	***
khap_250 - khap_500	0.00250976	0.00146067	900	1.71823	0.735285
khap_250 - khap_1000	0.00515003	0.00146067	900	3.5258	0.013119	*
khap_250 - khap_2500	0.0124086	0.00146067	900	8.49511	4.40981e-13	***
khap_250 - khap_5000	0.0194305	0.00146067	900	13.3025	3.51719e-13	***
khap_250 - khap_10000	0.0283722	0.00146067	900	19.4241	3.51719e-13	***
khap_250 - khap_20000	0.0326637	0.00146067	900	22.3621	3.51719e-13	***
khap_250 - khap_30000	0.0150157	0.00146067	900	10.28	4.35985e-13	***
khap_500 - khap_1000	0.00264026	0.00146067	900	1.80757	0.677234
khap_500 - khap_2500	0.00989879	0.00146067	900	6.77688	7.98362e-10	***
khap_500 - khap_5000	0.0169208	0.00146067	900	11.5843	3.57048e-13	***
khap_500 - khap_10000	0.0258624	0.00146067	900	17.7059	3.51719e-13	***
khap_500 - khap_20000	0.030154	0.00146067	900	20.6439	3.51719e-13	***
khap_500 - khap_30000	0.0125059	0.00146067	900	8.56176	4.36096e-13	***
khap_1000 - khap_2500	0.00725853	0.00146067	900	4.96931	2.82854e-05	***
khap_1000 - khap_5000	0.0142805	0.00146067	900	9.77669	4.36762e-13	***
khap_1000 - khap_10000	0.0232222	0.00146067	900	15.8983	3.51719e-13	***
khap_1000 - khap_20000	0.0275137	0.00146067	900	18.8364	3.51719e-13	***
khap_1000 - khap_30000	0.00986564	0.00146067	900	6.75419	9.26707e-10	***
khap_2500 - khap_5000	0.007022	0.00146067	900	4.80738	6.25719e-05	***
khap_2500 - khap_10000	0.0159637	0.00146067	900	10.929	4.14113e-13	***
khap_2500 - khap_20000	0.0202552	0.00146067	900	13.867	3.51719e-13	***
khap_2500 - khap_30000	0.00260711	0.00146067	900	1.78487	0.692335
khap_5000 - khap_10000	0.00894166	0.00146067	900	6.12161	4.95952e-08	***
khap_5000 - khap_20000	0.0132332	0.00146067	900	9.05966	4.36318e-13	***
khap_5000 - khap_30000	-0.00441489	0.00146067	900	-3.02251	0.064267	.
khap_10000 - khap_20000	0.00429151	0.00146067	900	2.93805	0.0812494	.
khap_10000 - khap_30000	-0.0133565	0.00146067	900	-9.14412	4.39426e-13	***
khap_20000 - khap_30000	-0.0176481	0.00146067	900	-12.0822	3.51719e-13	***

[truncated: 6 more sheets: Supp.Table10, Supp.Table11, Supp.Table12, Supp.Table13, Supp.Table14, Supp.Table15]
